# Supplementary material for: 4-[(Z)-Allyl­amino­(phen­yl)methyl­ene]-3-methyl-1-phenyl-1H-pyrazol-5(4H)-one
Source: Acta Crystallogr Sect E Struct Rep Online. 2010 May 12;66(Pt 6):o1309. doi: 10.1107/S160053681001384X (PMC2979603; doi:10.1107/S160053681001384X)
Supplement: Supplementary file 1 [file e-66-o1309-sup1.cif]

##############################################################################
###                                                                        ###
###        Electronic paper (Acta Crystallographica Section E)             ###
###                                                                        ###
##############################################################################
#                                                                            #
# This CIF contains the data in a paper accepted for publication in Acta     #
# Crystallographica Section E. It conforms to the requirements of Notes      #
# for Authors for Section E, and has been peer reviewed under the auspices   #
# of the IUCr Commission on Journals.                                        #
#                                                                            #
# Full details of the Crystallographic Information File format               #
# are given in the paper "The Crystallographic Information File (CIF):       #
# a New Standard Archive File for Crystallography" by S. R. Hall, F. H.      #
# Allen and I. D. Brown [Acta Cryst. (1991), A47, 655-685].                  #
#                                                                            #
# The current version of the core CIF dictionary is obtainable from          #
# ftp://ftp.iucr.org/pub/cif_core.dic. The current version number is 2.4.    #
#                                                                            #
# Software is freely available for graphical display of the structure(s) in  #
# this CIF.  For information consult the CIF home page http://www.iucr.org/  #
# cif/home.html                                                              #
#                                                                            #
# This file may be used for bona fide research purposes within the           #
# scientific community so long as proper attribution is given to the journal # 
# article from which it was obtained.                                        #
#                                                                            #
##############################################################################
                                             
data_global
_audit_creation_method     'SHELXL-97'
_journal_date_recd_electronic     2010-04-05
_journal_date_accepted     2010-04-14
_journal_name_full     'Acta Crystallographica, Section E'
_journal_year     2010
_journal_volume     66
_journal_issue      6
_journal_page_first     o1309
_journal_page_last     o1309
_journal_paper_category     QO
_journal_coeditor_code     IS2538
_publ_contact_author_name     'Hai-Zhen Xu'
_publ_contact_author_address
;
?
;
_publ_contact_author_email     'hsxyxhz@mail.tjnu.edu.cn'
_publ_contact_author_fax     ?
_publ_contact_author_phone     ?
_publ_section_title
;\
4-[(<i>Z</i>)-Allylamino(phenyl)methylene]-3-methyl-1-phenyl-1<i>H</i>-pyrazol-\
5(4<i>H</i>)-one
;
loop_
    _publ_author_name
    _publ_author_footnote
    _publ_author_address
    "Hai-Zhen Xu" .
;
College of Chemistry,
Tianjin Normal University, 393 Binshuixi Road,
Xiqing District, Tianjin 300387
People's Republic of China
;
    "Yan-Xia Yang" .
;
Nankai High School
100 Sima Road, Nankai District, Tianjin 300100
People's Republic of China
;
    "Jing Yan" .
;
College of Chemistry and Life Science, Tianjin
Normal University, 393 Binshuixi Road,
Xiqing District, Tianjin 300387
People's Republic of China
;
    "You-Quan Zhu" .
;
State Key Laboratory of Elemento-Organic Chemistry
Nankai University
Tianjin 300071
People's Republic of China
;
data_I
_chemical_name_systematic
;
4-[(<i>Z</i>)-Allylamino(phenyl)methylene]-3-methyl-1-phenyl-
1<i>H</i>-pyrazol-5(4<i>H</i>)-one
;
_chemical_name_common     ?
_chemical_formula_moiety     'C20 H19 N3 O'
_chemical_formula_sum     'C20 H19 N3 O'
_chemical_formula_iupac     'C20 H19 N3 O'
_chemical_formula_weight     317.38
_chemical_melting_point     ?
_symmetry_cell_setting     triclinic
_symmetry_space_group_name_H-M     'P -1'
_symmetry_space_group_name_Hall     '-P 1'
loop_
    _symmetry_equiv_pos_as_xyz
    'x, y, z'
    '-x, -y, -z'
_cell_length_a     9.2950(10)
_cell_length_b     9.8440(12)
_cell_length_c     10.0670(14)
_cell_angle_alpha     86.175(8)
_cell_angle_beta     89.280(9)
_cell_angle_gamma     74.329(7)
_cell_volume     884.90(19)
_cell_formula_units_Z     2
_cell_measurement_reflns_used     2516
_cell_measurement_theta_min     2.00
_cell_measurement_theta_max     27.20
_cell_measurement_temperature     293(2)
_exptl_crystal_description     prism
_exptl_crystal_colour     colorless
_exptl_crystal_size_max     0.22
_exptl_crystal_size_mid     0.18
_exptl_crystal_size_min     0.16
_exptl_crystal_density_diffrn     1.191
_exptl_crystal_density_meas     ?
_exptl_crystal_density_method     'not measured'
_exptl_crystal_F_000     336
_exptl_absorpt_coefficient_mu     0.075
_exptl_absorpt_correction_type     multi-scan
_exptl_absorpt_process_details     '(<i>CrystalClear</i>; Rigaku, 2009)'
_exptl_absorpt_correction_T_min     0.9836
_exptl_absorpt_correction_T_max     0.9881
_exptl_special_details
;
;
_diffrn_ambient_temperature     293(2)
_diffrn_radiation_type     MoK\a
_diffrn_radiation_wavelength     0.71075
_diffrn_radiation_source     'rotating anode'
_diffrn_radiation_monochromator     multilayer
_diffrn_measurement_device_type     'Rigaku Saturn724 CCD camera'
_diffrn_measurement_method     \w
_diffrn_detector_area_resol_mean     ?
_diffrn_reflns_number     10726
_diffrn_reflns_av_R_equivalents     0.0319
_diffrn_reflns_av_sigmaI/netI     0.0437
_diffrn_reflns_theta_min     2.03
_diffrn_reflns_theta_max     27.23
_diffrn_reflns_theta_full     27.23
_diffrn_measured_fraction_theta_max     0.991
_diffrn_measured_fraction_theta_full     0.991
_diffrn_reflns_limit_h_min     -11
_diffrn_reflns_limit_h_max     11
_diffrn_reflns_limit_k_min     -12
_diffrn_reflns_limit_k_max     12
_diffrn_reflns_limit_l_min     -12
_diffrn_reflns_limit_l_max     12
_diffrn_standards_number     0
_diffrn_standards_interval_count     0
_diffrn_standards_interval_time     0
_diffrn_standards_decay_%     0
_refine_special_details
;
Refinement of <i>F</i>^2^ against ALL reflections. The weighted <i>R</i>-factor
wR and goodness of fit <i>S</i> are based on <i>F</i>^2^, conventional
<i>R</i>-factors <i>R</i> are based on <i>F</i>, with <i>F</i> set to zero for
negative <i>F</i>^2^. The threshold expression of <i>F</i>^2^ >
\s(<i>F</i>^2^) is used only for calculating <i>R</i>-factors(gt) etc. and is
not relevant to the choice of reflections for refinement. <i>R</i>-factors
based on <i>F</i>^2^ are statistically about twice as large as those based on
<i>F</i>, and <i>R</i>- factors based on ALL data will be even larger.
;
_reflns_number_total     3910
_reflns_number_gt     2135
_reflns_threshold_expression     I>2\s(I)
_refine_ls_structure_factor_coef     Fsqd
_refine_ls_matrix_type     full
_refine_ls_R_factor_all     0.0805
_refine_ls_R_factor_gt     0.0471
_refine_ls_wR_factor_gt     0.1160
_refine_ls_wR_factor_ref     0.1325
_refine_ls_goodness_of_fit_ref     0.943
_refine_ls_restrained_S_all     0.992
_refine_ls_number_reflns     3910
_refine_ls_number_parameters     242
_refine_ls_number_restraints     16
_refine_ls_hydrogen_treatment     mixed
_refine_ls_weighting_scheme     calc
_refine_ls_weighting_details
         'calc w=1/[\s^2^(Fo^2^)+(0.0682P)^2^+0.0000P] where P=(Fo^2^+2Fc^2^)/3'
_atom_sites_solution_hydrogens     geom
_atom_sites_solution_primary     direct
_atom_sites_solution_secondary     difmap
_refine_ls_shift/su_max     0.000
_refine_ls_shift/su_mean     0.000
_refine_diff_density_max     0.167
_refine_diff_density_min     -0.191
_refine_ls_extinction_method     '<i>SHELXL97</i> (Sheldrick, 2008)'
_refine_ls_extinction_coef     0.044(6)
_refine_ls_extinction_expression
                                  'Fc^*^=kFc[1+0.001xFc^2^\l^3^/sin(2\q)]^-1/4^'
loop_
    _atom_type_symbol
    _atom_type_description
    _atom_type_scat_dispersion_real
    _atom_type_scat_dispersion_imag
    _atom_type_scat_source
    'C' 'C' 0.0033 0.0016
                         'International Tables Vol C Tables 4.2.6.8 and 6.1.1.4'
    'H' 'H' 0.0000 0.0000
                         'International Tables Vol C Tables 4.2.6.8 and 6.1.1.4'
    'N' 'N' 0.0061 0.0033
                         'International Tables Vol C Tables 4.2.6.8 and 6.1.1.4'
    'O' 'O' 0.0106 0.0060
                         'International Tables Vol C Tables 4.2.6.8 and 6.1.1.4'
_computing_data_collection     '<i>CrystalClear</i> (Rigaku, 2009)'
_computing_cell_refinement     '<i>CrystalClear</i> (Rigaku, 2009)'
_computing_data_reduction     '<i>CrystalClear</i> (Rigaku, 2009)'
_computing_structure_solution     '<i>SHELXS97</i> (Sheldrick, 2008)'
_computing_structure_refinement     '<i>SHELXL97</i> (Sheldrick, 2008)'
_computing_molecular_graphics     '<i>CrystalStructure</i> (Rigaku, 2009)'
_computing_publication_material     '<i>CrystalStructure</i> (Rigaku, 2009)'
loop_
    _atom_site_type_symbol
    _atom_site_label
    _atom_site_fract_x
    _atom_site_fract_y
    _atom_site_fract_z
    _atom_site_U_iso_or_equiv
    _atom_site_adp_type
    _atom_site_calc_flag
    _atom_site_refinement_flags
    _atom_site_occupancy
    _atom_site_disorder_assembly
    _atom_site_disorder_group
    O O1 0.20365(11) 0.99841(12) 0.85524(11) 0.0659(4) Uani d . 1 . .
    N N1 0.08977(14) 1.17446(14) 0.69281(13) 0.0581(4) Uani d . 1 . .
    N N2 -0.03759(15) 1.20734(14) 0.61172(14) 0.0623(4) Uani d . 1 . .
    N N3 0.04161(16) 0.81085(15) 0.89396(14) 0.0668(4) Uani d . 1 A .
    H H3 0.130(2) 0.858(2) 0.9078(19) 0.098(6) Uiso d . 1 . .
    C C1 0.10280(17) 1.05164(17) 0.77140(15) 0.0532(4) Uani d . 1 . .
    C C2 -0.02439(16) 1.00449(16) 0.73734(15) 0.0523(4) Uani d . 1 . .
    C C3 -0.10420(17) 1.10712(17) 0.63795(16) 0.0570(4) Uani d . 1 . .
    C C4 -0.2423(2) 1.1118(2) 0.56172(19) 0.0750(5) Uani d . 1 . .
    H H4A -0.2771 1.2037 0.5118 0.090 Uiso calc R 1 . .
    H H4B -0.3202 1.0983 0.6237 0.090 Uiso calc R 1 . .
    H H4C -0.2203 1.0364 0.4996 0.090 Uiso calc R 1 . .
    C C5 0.17910(19) 1.27022(17) 0.69264(16) 0.0593(4) Uani d . 1 . .
    C C6 0.1197(2) 1.40867(19) 0.64376(18) 0.0724(5) Uani d . 1 . .
    H H6 0.0188 1.4392 0.6140 0.087 Uiso calc R 1 . .
    C C7 0.2068(3) 1.5026(2) 0.6381(2) 0.0905(7) Uani d . 1 . .
    H H7 0.1662 1.5972 0.6031 0.109 Uiso calc R 1 . .
    C C8 0.3519(3) 1.4595(2) 0.6831(2) 0.0945(7) Uani d . 1 . .
    H H8 0.4120 1.5238 0.6788 0.113 Uiso calc R 1 . .
    C C9 0.4100(2) 1.3225(2) 0.7344(2) 0.0852(6) Uani d . 1 . .
    H H9 0.5097 1.2934 0.7674 0.102 Uiso calc R 1 . .
    C C10 0.3249(2) 1.2272(2) 0.73843(19) 0.0716(5) Uani d . 1 . .
    H H10 0.3664 1.1325 0.7725 0.086 Uiso calc R 1 . .
    C C11 -0.05472(16) 0.88577(16) 0.80315(15) 0.0531(4) Uani d . 1 . .
    C C12 -0.19394(17) 0.84403(16) 0.77922(16) 0.0536(4) Uani d . 1 . .
    C C13 -0.2147(2) 0.77965(19) 0.66608(18) 0.0703(5) Uani d . 1 . .
    H H13 -0.1366 0.7554 0.6029 0.084 Uiso calc R 1 . .
    C C14 -0.3499(2) 0.7506(2) 0.6453(2) 0.0828(6) Uani d . 1 . .
    H H14 -0.3645 0.7065 0.5674 0.099 Uiso calc R 1 . .
    C C15 -0.4624(2) 0.7848(2) 0.7356(2) 0.0779(6) Uani d . 1 . .
    H H15 -0.5556 0.7662 0.7197 0.093 Uiso calc R 1 . .
    C C16 -0.44114(19) 0.8458(2) 0.8489(2) 0.0732(5) Uani d . 1 . .
    H H16 -0.5192 0.8681 0.9122 0.088 Uiso calc R 1 . .
    C C17 -0.30750(18) 0.87516(18) 0.87209(17) 0.0642(5) Uani d . 1 . .
    H H17 -0.2931 0.9167 0.9516 0.077 Uiso calc R 1 . .
    C C18 0.0316(2) 0.68276(19) 0.9706(2) 0.0775(6) Uani d D 1 . .
    H H18A -0.0194 0.6319 0.9183 0.093 Uiso d PR 0.533(9) A 1
    H H18B -0.0251 0.7075 1.0499 0.093 Uiso d PR 0.533(9) A 1
    H H18C 0.0338 0.6098 0.9113 0.093 Uiso d PR 0.467(9) A 2
    H H18D -0.0616 0.7019 1.0174 0.093 Uiso d PR 0.467(9) A 2
    C C19 0.1772(5) 0.5941(6) 1.0070(7) 0.0726(16) Uani d PD 0.533(9) A 1
    H H19 0.2349 0.5531 0.9340 0.087 Uiso calc PR 0.533(9) A 1
    C C20 0.2430(9) 0.5605(8) 1.1187(6) 0.106(2) Uani d PDU 0.533(9) A 1
    H H20A 0.1939 0.5966 1.1973 0.128 Uiso calc PR 0.533(9) A 1
    H H20B 0.3415 0.4993 1.1237 0.128 Uiso calc PR 0.533(9) A 1
    C C19' 0.1553(8) 0.6368(9) 1.0669(8) 0.098(2) Uani d PD 0.467(9) A 2
    H H19' 0.1399 0.6733 1.1525 0.118 Uiso calc PR 0.467(9) A 2
    C C20' 0.2789(10) 0.5535(13) 1.0447(12) 0.178(4) Uani d PDU 0.467(9) A 2
    H H20C 0.2984 0.5148 0.9602 0.214 Uiso calc PR 0.467(9) A 2
    H H20D 0.3537 0.5286 1.1122 0.214 Uiso calc PR 0.467(9) A 2
loop_
    _atom_site_aniso_label
    _atom_site_aniso_U_11
    _atom_site_aniso_U_22
    _atom_site_aniso_U_33
    _atom_site_aniso_U_12
    _atom_site_aniso_U_13
    _atom_site_aniso_U_23
    O1 0.0607(7) 0.0729(8) 0.0680(8) -0.0270(6) -0.0173(6) 0.0090(6)
    N1 0.0619(8) 0.0603(8) 0.0555(8) -0.0236(7) -0.0107(7) 0.0028(7)
    N2 0.0655(9) 0.0643(9) 0.0591(9) -0.0222(7) -0.0147(7) 0.0036(7)
    N3 0.0652(9) 0.0676(9) 0.0717(10) -0.0284(7) -0.0162(8) 0.0144(8)
    C1 0.0540(9) 0.0574(10) 0.0496(9) -0.0171(7) -0.0043(8) -0.0023(8)
    C2 0.0510(9) 0.0576(9) 0.0503(9) -0.0184(7) -0.0055(7) -0.0023(8)
    C3 0.0556(9) 0.0645(10) 0.0520(10) -0.0176(8) -0.0064(8) -0.0032(8)
    C4 0.0705(12) 0.0822(13) 0.0747(13) -0.0268(10) -0.0227(10) 0.0081(10)
    C5 0.0696(11) 0.0620(11) 0.0527(10) -0.0284(9) -0.0022(8) -0.0043(8)
    C6 0.0852(13) 0.0670(12) 0.0705(12) -0.0303(10) -0.0113(10) 0.0000(9)
    C7 0.1128(17) 0.0687(13) 0.0989(17) -0.0404(12) -0.0136(14) -0.0006(11)
    C8 0.1163(18) 0.0822(15) 0.1049(18) -0.0598(14) -0.0044(14) -0.0092(13)
    C9 0.0827(13) 0.0890(15) 0.0965(16) -0.0437(11) -0.0090(12) -0.0093(12)
    C10 0.0711(12) 0.0700(12) 0.0800(13) -0.0302(9) -0.0061(10) -0.0027(10)
    C11 0.0518(9) 0.0589(10) 0.0496(9) -0.0162(8) -0.0045(7) -0.0047(8)
    C12 0.0554(9) 0.0572(9) 0.0509(9) -0.0201(7) -0.0051(8) -0.0015(7)
    C13 0.0753(12) 0.0874(13) 0.0586(11) -0.0371(10) 0.0013(9) -0.0164(10)
    C14 0.0929(14) 0.1009(15) 0.0694(13) -0.0478(12) -0.0109(11) -0.0197(11)
    C15 0.0674(12) 0.0878(14) 0.0875(15) -0.0360(10) -0.0143(11) -0.0044(12)
    C16 0.0557(10) 0.0876(13) 0.0795(13) -0.0234(9) -0.0013(9) -0.0108(11)
    C17 0.0580(10) 0.0765(12) 0.0617(11) -0.0218(8) -0.0027(9) -0.0140(9)
    C18 0.0852(13) 0.0719(12) 0.0779(13) -0.0302(10) -0.0147(11) 0.0179(10)
    C19 0.052(3) 0.067(3) 0.092(4) -0.005(2) -0.003(3) -0.001(3)
    C20 0.095(4) 0.118(4) 0.093(4) -0.012(3) -0.024(3) 0.029(3)
    C19' 0.123(6) 0.092(5) 0.059(4) 0.006(4) 0.005(4) 0.000(3)
    C20' 0.115(6) 0.273(9) 0.110(7) 0.013(6) -0.002(5) -0.025(6)
_geom_special_details
;
All esds (except the esd in the dihedral angle between two l.s. planes) are
estimated using the full covariance matrix. The cell esds are taken into
account individually in the estimation of esds in distances, angles and
torsion angles; correlations between esds in cell parameters are only used
when they are defined by crystal symmetry. An approximate (isotropic)
treatment of cell esds is used for estimating esds involving l.s. planes.
;
loop_
    _geom_bond_atom_site_label_1
    _geom_bond_atom_site_label_2
    _geom_bond_site_symmetry_2
    _geom_bond_distance
    _geom_bond_publ_flag
    O1 C1 . 1.2494(17) n
    N1 C1 . 1.378(2) ?
    N1 N2 . 1.3981(17) no
    N1 C5 . 1.4145(19) no
    N2 C3 . 1.3106(19) no
    N3 C11 . 1.3249(19) n
    N3 C18 . 1.458(2) no
    N3 H3 . 1.062(19) no
    C1 C2 . 1.435(2) n
    C2 C11 . 1.398(2) n
    C2 C3 . 1.432(2) no
    C3 C4 . 1.492(2) no
    C4 H4A . 0.9800 no
    C4 H4B . 0.9800 no
    C4 H4C . 0.9800 no
    C5 C10 . 1.382(2) no
    C5 C6 . 1.384(2) no
    C6 C7 . 1.382(3) no
    C6 H6 . 0.9500 no
    C7 C8 . 1.373(3) no
    C7 H7 . 0.9500 no
    C8 C9 . 1.378(3) no
    C8 H8 . 0.9500 no
    C9 C10 . 1.379(2) no
    C9 H9 . 0.9500 no
    C10 H10 . 0.9500 no
    C11 C12 . 1.487(2) no
    C12 C13 . 1.380(2) no
    C12 C17 . 1.386(2) no
    C13 C14 . 1.383(2) no
    C13 H13 . 0.9500 no
    C14 C15 . 1.364(3) no
    C14 H14 . 0.9500 no
    C15 C16 . 1.364(3) no
    C15 H15 . 0.9500 no
    C16 C17 . 1.375(2) no
    C16 H16 . 0.9500 no
    C17 H17 . 0.9500 no
    C18 C19 . 1.436(5) no
    C18 C19' . 1.468(6) no
    C18 H18A . 0.9601 no
    C18 H18B . 0.9600 no
    C18 H18C . 0.9600 no
    C18 H18D . 0.9600 no
    C19 C20 . 1.267(7) no
    C19 H19 . 0.9500 no
    C20 H20A . 0.9500 no
    C20 H20B . 0.9500 no
    C19' C20' . 1.246(8) no
    C19' H19' . 0.9500 no
    C20' H20C . 0.9500 no
    C20' H20D . 0.9500 no
loop_
    _geom_angle_atom_site_label_1
    _geom_angle_atom_site_label_2
    _geom_angle_atom_site_label_3
    _geom_angle_site_symmetry_1
    _geom_angle_site_symmetry_3
    _geom_angle
    _geom_angle_publ_flag
    C1 N1 N2 . . 111.74(12) no
    C1 N1 C5 . . 128.86(14) no
    N2 N1 C5 . . 119.21(13) no
    C3 N2 N1 . . 106.53(13) no
    C11 N3 C18 . . 126.82(15) no
    C11 N3 H3 . . 110.9(10) no
    C18 N3 H3 . . 122.3(10) no
    O1 C1 N1 . . 125.78(15) no
    O1 C1 C2 . . 129.30(15) no
    N1 C1 C2 . . 104.91(13) no
    C11 C2 C3 . . 132.68(15) no
    C11 C2 C1 . . 121.72(14) no
    C3 C2 C1 . . 105.45(13) no
    N2 C3 C2 . . 111.37(14) no
    N2 C3 C4 . . 118.53(15) no
    C2 C3 C4 . . 130.07(15) no
    C3 C4 H4A . . 109.5 no
    C3 C4 H4B . . 109.5 no
    H4A C4 H4B . . 109.5 no
    C3 C4 H4C . . 109.5 no
    H4A C4 H4C . . 109.5 no
    H4B C4 H4C . . 109.5 no
    C10 C5 C6 . . 119.66(17) no
    C10 C5 N1 . . 121.11(15) no
    C6 C5 N1 . . 119.23(16) no
    C7 C6 C5 . . 120.17(19) no
    C7 C6 H6 . . 119.9 no
    C5 C6 H6 . . 119.9 no
    C8 C7 C6 . . 120.1(2) no
    C8 C7 H7 . . 120.0 no
    C6 C7 H7 . . 120.0 no
    C7 C8 C9 . . 119.77(19) no
    C7 C8 H8 . . 120.1 no
    C9 C8 H8 . . 120.1 no
    C8 C9 C10 . . 120.6(2) no
    C8 C9 H9 . . 119.7 no
    C10 C9 H9 . . 119.7 no
    C9 C10 C5 . . 119.68(18) no
    C9 C10 H10 . . 120.2 no
    C5 C10 H10 . . 120.2 no
    N3 C11 C2 . . 118.69(14) no
    N3 C11 C12 . . 118.78(14) no
    C2 C11 C12 . . 122.48(14) no
    C13 C12 C17 . . 119.47(15) no
    C13 C12 C11 . . 122.02(15) no
    C17 C12 C11 . . 118.47(14) no
    C12 C13 C14 . . 119.53(18) no
    C12 C13 H13 . . 120.2 no
    C14 C13 H13 . . 120.2 no
    C15 C14 C13 . . 120.61(18) no
    C15 C14 H14 . . 119.7 no
    C13 C14 H14 . . 119.7 no
    C16 C15 C14 . . 119.97(18) no
    C16 C15 H15 . . 120.0 no
    C14 C15 H15 . . 120.0 no
    C15 C16 C17 . . 120.51(18) no
    C15 C16 H16 . . 119.7 no
    C17 C16 H16 . . 119.7 no
    C16 C17 C12 . . 119.87(16) no
    C16 C17 H17 . . 120.1 no
    C12 C17 H17 . . 120.1 no
    C19 C18 N3 . . 111.1(3) no
    N3 C18 C19' . . 110.1(4) no
    C19 C18 H18A . . 109.6 no
    N3 C18 H18A . . 109.1 no
    C19 C18 H18B . . 109.0 no
    N3 C18 H18B . . 109.6 no
    H18A C18 H18B . . 108.3 no
    N3 C18 H18C . . 109.6 no
    C19' C18 H18C . . 110.4 no
    N3 C18 H18D . . 109.1 no
    C19' C18 H18D . . 109.3 no
    H18C C18 H18D . . 108.3 no
    C20 C19 C18 . . 131.8(9) no
    C20 C19 H19 . . 114.1 no
    C18 C19 H19 . . 114.1 no
    C19 C20 H20A . . 120.0 no
    C19 C20 H20B . . 120.0 no
    H20A C20 H20B . . 120.0 no
    C20' C19' C18 . . 124.8(11) no
    C20' C19' H19' . . 117.6 no
    C18 C19' H19' . . 117.6 no
    C19' C20' H20C . . 120.0 no
    C19' C20' H20D . . 120.0 no
    H20C C20' H20D . . 120.0 no
loop_
    _geom_torsion_atom_site_label_1
    _geom_torsion_atom_site_label_2
    _geom_torsion_atom_site_label_3
    _geom_torsion_atom_site_label_4
    _geom_torsion_site_symmetry_1
    _geom_torsion_site_symmetry_2
    _geom_torsion_site_symmetry_3
    _geom_torsion_site_symmetry_4
    _geom_torsion
    _geom_torsion_publ_flag
    C1 N1 N2 C3 . . . . -0.16(18) no
    C5 N1 N2 C3 . . . . -175.66(13) no
    N2 N1 C1 O1 . . . . -178.45(15) no
    C5 N1 C1 O1 . . . . -3.5(3) no
    N2 N1 C1 C2 . . . . 0.05(17) no
    C5 N1 C1 C2 . . . . 175.00(15) no
    O1 C1 C2 C11 . . . . 2.3(3) no
    N1 C1 C2 C11 . . . . -176.11(14) no
    O1 C1 C2 C3 . . . . 178.50(16) no
    N1 C1 C2 C3 . . . . 0.07(16) no
    N1 N2 C3 C2 . . . . 0.21(18) no
    N1 N2 C3 C4 . . . . -177.88(14) no
    C11 C2 C3 N2 . . . . 175.40(17) no
    C1 C2 C3 N2 . . . . -0.18(18) no
    C11 C2 C3 C4 . . . . -6.8(3) no
    C1 C2 C3 C4 . . . . 177.63(16) no
    C1 N1 C5 C10 . . . . 24.4(3) no
    N2 N1 C5 C10 . . . . -161.01(15) no
    C1 N1 C5 C6 . . . . -156.64(16) no
    N2 N1 C5 C6 . . . . 18.0(2) no
    C10 C5 C6 C7 . . . . 1.4(3) no
    N1 C5 C6 C7 . . . . -177.61(17) no
    C5 C6 C7 C8 . . . . -1.1(3) no
    C6 C7 C8 C9 . . . . -0.4(3) no
    C7 C8 C9 C10 . . . . 1.5(3) no
    C8 C9 C10 C5 . . . . -1.2(3) no
    C6 C5 C10 C9 . . . . -0.3(3) no
    N1 C5 C10 C9 . . . . 178.70(16) no
    C18 N3 C11 C2 . . . . -178.50(16) no
    C18 N3 C11 C12 . . . . 4.1(3) no
    C3 C2 C11 N3 . . . . -178.88(16) no
    C1 C2 C11 N3 . . . . -3.9(2) no
    C3 C2 C11 C12 . . . . -1.5(3) no
    C1 C2 C11 C12 . . . . 173.46(14) no
    N3 C11 C12 C13 . . . . -106.78(19) no
    C2 C11 C12 C13 . . . . 75.9(2) no
    N3 C11 C12 C17 . . . . 75.2(2) no
    C2 C11 C12 C17 . . . . -102.11(19) no
    C17 C12 C13 C14 . . . . 1.7(3) no
    C11 C12 C13 C14 . . . . -176.21(16) no
    C12 C13 C14 C15 . . . . -0.1(3) no
    C13 C14 C15 C16 . . . . -1.2(3) no
    C14 C15 C16 C17 . . . . 1.0(3) no
    C15 C16 C17 C12 . . . . 0.7(3) no
    C13 C12 C17 C16 . . . . -2.0(3) no
    C11 C12 C17 C16 . . . . 176.02(15) no
    C11 N3 C18 C19 . . . . 151.5(4) no
    C11 N3 C18 C19' . . . . -176.4(4) no
    N3 C18 C19 C20 . . . . 111.7(6) no
    N3 C18 C19' C20' . . . . -90.6(11) no
loop_
    _geom_hbond_atom_site_label_D
    _geom_hbond_atom_site_label_H
    _geom_hbond_atom_site_label_A
    _geom_hbond_site_symmetry_A
    _geom_hbond_distance_DH
    _geom_hbond_distance_HA
    _geom_hbond_distance_DA
    _geom_hbond_angle_DHA
    N3 H3 O1 . 1.06(2) 1.75(2) 2.687(2) 145(2)
    C17 H17 O1 2_577 0.95 2.41 3.345(2) 168
