# Supplementary material for: 4-[(Z)-Allyl­amino­(phen­yl)methyl­ene]-3-methyl-1-phenyl-1H-pyrazol-5(4H)-one
Source: Acta Crystallogr Sect E Struct Rep Online. 2010 May 12;66(Pt 6):o1309. doi: 10.1107/S160053681001384X (PMC2979603; doi:10.1107/S160053681001384X)
Supplement: Supplementary file 2 [file e-66-o1309-Isup2.hkl]

# 
# h,k,l, Fc-squared, Fo-squared, sigma(Fo-squared) and status flag 
# 
data_I
_shelx_title '  _m100401f' 
_shelx_refln_list_code          4 
_shelx_F_calc_maximum       84.59 
_exptl_crystal_F_000       336.00 
_reflns_d_resolution_high  0.7766 
 
loop_ 
 _symmetry_equiv_pos_as_xyz 
 'x, y, z' 
 '-x, -y, -z' 
 
_cell_length_a     9.2950 
_cell_length_b     9.8440 
_cell_length_c    10.0670 
_cell_angle_alpha  86.175 
_cell_angle_beta   89.280 
_cell_angle_gamma  74.329 
 
_shelx_F_squared_multiplier     1.000 
 
loop_ 
 _refln_index_h 
 _refln_index_k 
 _refln_index_l 
 _refln_F_squared_calc 
 _refln_F_squared_meas 
 _refln_F_squared_sigma 
 _refln_observed_status 
   1   0   0     4134.19     4168.96     22.85 o 
   2   0   0       38.43       38.86      0.62 o 
   3   0   0        0.03        1.39      0.85 o 
   4   0   0       30.85       29.95      0.87 o 
   5   0   0       82.06       76.19      1.46 o 
   6   0   0        0.31        0.30      0.20 o 
   7   0   0       51.85       52.71      1.25 o 
   8   0   0       57.62       51.50      3.42 o 
   9   0   0       14.57       15.22      6.00 o 
  10   0   0        1.77        1.25      1.17 o 
  11   0   0        0.03        1.21      1.38 o 
 -11   1   0        0.04        0.91      0.83 o 
 -10   1   0        0.35        0.94      0.93 o 
  -9   1   0        5.24        4.43      2.39 o 
  -8   1   0       85.88      100.19      5.04 o 
  -7   1   0        2.89        2.69      0.21 o 
  -6   1   0       98.74      105.79      3.55 o 
  -5   1   0      165.29      179.30      7.47 o 
  -4   1   0        9.34        9.62      0.42 o 
  -3   1   0      111.70      115.00      1.81 o 
  -2   1   0       86.96       78.51      1.04 o 
  -1   1   0     5787.16     6434.96     75.97 o 
   0   1   0     1598.53     1566.64      4.28 o 
   1   1   0      372.96      309.93      1.89 o 
   2   1   0     1980.49     1806.77      8.17 o 
   3   1   0      110.78       83.54      1.26 o 
   4   1   0      666.50      726.53      6.00 o 
   5   1   0       53.32       61.05      1.54 o 
   6   1   0        2.13        1.53      0.33 o 
   7   1   0       41.54       41.68      1.92 o 
   8   1   0       16.54       17.45      1.57 o 
   9   1   0       82.16      102.32      4.61 o 
  10   1   0        8.51        9.59      4.77 o 
  11   1   0        0.19        0.55      0.65 o 
 -10   2   0        0.17        1.11      0.99 o 
  -9   2   0        3.92        3.09      1.65 o 
  -8   2   0        5.08        3.85      1.65 o 
  -7   2   0       35.65       38.11      2.66 o 
  -6   2   0       14.87       18.18      1.98 o 
  -5   2   0        7.44        6.86      2.12 o 
  -4   2   0        2.08        1.77      0.15 o 
  -3   2   0      106.80      108.48      1.16 o 
  -2   2   0      452.14      434.64      5.52 o 
  -1   2   0      843.83      803.96     11.59 o 
   0   2   0      584.94      559.46      2.31 o 
   1   2   0       52.40       43.33      0.54 o 
   2   2   0     1235.32     1123.74      5.43 o 
   3   2   0       59.63       54.28      0.84 o 
   4   2   0       13.92       13.71      0.56 o 
   5   2   0        1.63        1.68      0.47 o 
   6   2   0        1.00        0.64      0.34 o 
   7   2   0       89.15       89.76      2.68 o 
   8   2   0       62.73       59.75      3.09 o 
   9   2   0       42.88       39.05      1.58 o 
  10   2   0       21.75       21.28      2.93 o 
  11   2   0        0.55        0.05      0.95 o 
 -10   3   0        2.83        3.42      2.57 o 
  -9   3   0        0.02        0.50      0.63 o 
  -8   3   0       29.81       31.17      2.80 o 
  -7   3   0       10.33       13.04      3.38 o 
  -6   3   0       15.88       15.64      3.91 o 
  -5   3   0      122.64      125.91      3.74 o 
  -4   3   0      126.08      136.87      2.84 o 
  -3   3   0      113.99      130.45      2.74 o 
  -2   3   0       35.65       33.86      0.73 o 
  -1   3   0      351.25      342.06      5.60 o 
   0   3   0     1552.01     1455.42      6.62 o 
   1   3   0     1013.04      723.15     26.81 o 
   2   3   0        3.47        4.58      0.58 o 
   3   3   0      842.00      788.11      6.55 o 
   4   3   0      683.56      692.99      7.06 o 
   5   3   0       36.33       25.46      1.32 o 
   6   3   0       19.47       18.01      1.21 o 
   7   3   0       22.36       20.53      1.92 o 
   8   3   0        0.18        0.89      0.58 o 
   9   3   0        3.35        3.97      1.23 o 
  10   3   0        1.75        2.01      1.01 o 
  11   3   0        1.18        2.21      1.21 o 
  -9   4   0        1.26        0.64      0.47 o 
  -8   4   0       13.20       13.73      2.05 o 
  -7   4   0        2.34        2.39      1.23 o 
  -6   4   0       60.30       71.71      4.32 o 
  -5   4   0       93.13       92.29      1.31 o 
  -4   4   0       68.05       70.32      1.85 o 
  -3   4   0        7.74        8.15      0.58 o 
  -2   4   0       13.45       11.18      0.66 o 
  -1   4   0       97.80      100.65      2.08 o 
   0   4   0       69.27       71.91      1.20 o 
   1   4   0        3.15        3.42      0.34 o 
   2   4   0      119.61      111.55      1.45 o 
   3   4   0       11.36        9.15      0.57 o 
   4   4   0       16.97       20.49      1.03 o 
   5   4   0      141.05      160.59      3.21 o 
   6   4   0       38.86       42.13      2.21 o 
   7   4   0       51.75       46.85      2.23 o 
   8   4   0       94.94      108.82      3.15 o 
   9   4   0        2.99        2.37      1.03 o 
  10   4   0        0.10        0.86      0.74 o 
  11   4   0        0.40        0.77      1.05 o 
  -9   5   0        1.80        1.75      1.26 o 
  -8   5   0        2.12        1.41      1.19 o 
  -7   5   0        1.31        2.93      1.59 o 
  -6   5   0        4.16        4.14      1.70 o 
  -5   5   0        1.57        1.43      0.75 o 
  -4   5   0       28.58       27.57      1.00 o 
  -3   5   0        1.38        2.18      0.47 o 
  -2   5   0       49.69       47.23      1.06 o 
  -1   5   0      212.81      227.02      4.65 o 
   0   5   0      139.01      145.46      1.51 o 
   1   5   0       49.45       49.60      1.35 o 
   2   5   0       41.08       49.57      1.46 o 
   3   5   0       29.96       22.63      0.94 o 
   4   5   0        0.20        2.32      0.66 o 
   5   5   0      227.86      241.52      6.69 o 
   6   5   0       16.74       20.52      1.52 o 
   7   5   0        6.46        5.32      1.43 o 
   8   5   0        3.69        2.77      0.74 o 
   9   5   0        4.54        5.11      1.85 o 
  10   5   0        0.44        0.64      0.65 o 
  11   5   0        0.03        0.60      0.55 o 
  -8   6   0       13.23        7.75      5.24 o 
  -7   6   0       17.99       16.21      4.36 o 
  -6   6   0       13.79       11.93      1.50 o 
  -5   6   0       19.61       17.09      4.63 o 
  -4   6   0        9.23        9.09      2.29 o 
  -3   6   0        1.52        1.08      0.31 o 
  -2   6   0       49.17       51.53      1.35 o 
  -1   6   0       15.63       12.71      0.73 o 
   0   6   0       55.99       57.66      1.14 o 
   1   6   0       38.59       41.16      0.88 o 
   2   6   0       20.20       19.38      0.73 o 
   3   6   0       14.74       14.96      1.54 o 
   4   6   0      187.48      199.33      6.31 o 
   5   6   0      169.29      150.91      3.21 o 
   6   6   0       47.27       41.50      1.98 o 
   7   6   0       79.07       82.50      2.62 o 
   8   6   0       16.95       19.66      2.62 o 
   9   6   0        0.63        1.21      1.02 o 
  10   6   0        2.04        1.68      0.78 o 
  11   6   0        1.15        1.28      0.92 o 
  -7   7   0        5.80        3.51      2.94 o 
  -6   7   0        1.49        0.88      1.17 o 
  -5   7   0        1.21        1.82      0.83 o 
  -4   7   0        7.68        7.00      1.24 o 
  -3   7   0        0.69        0.71      0.30 o 
  -2   7   0        1.81        0.89      0.34 o 
  -1   7   0        5.61        5.35      0.60 o 
   0   7   0       15.17       15.39      1.98 o 
   1   7   0        0.56        1.88      0.89 o 
   2   7   0       13.60       15.65      0.70 o 
   3   7   0       42.41       38.87      1.10 o 
   4   7   0       39.06       39.32      1.69 o 
   5   7   0       44.55       50.08      2.09 o 
   6   7   0       54.72       56.36      3.34 o 
   7   7   0      131.83      123.84      4.60 o 
   8   7   0       12.96       15.85      2.41 o 
   9   7   0        6.56        7.11      2.81 o 
  10   7   0        9.24        6.62      3.12 o 
  11   7   0        2.85        2.44      1.15 o 
  -6   8   0        0.64        0.75      1.66 o 
  -5   8   0        2.11        2.94      2.19 o 
  -4   8   0        0.66        1.15      1.45 o 
  -3   8   0        1.32        0.80      0.71 o 
  -2   8   0        0.16        0.11      0.26 o 
  -1   8   0        2.20        1.63      0.44 o 
   0   8   0       11.21       14.24      3.19 o 
   1   8   0       21.11       23.17      3.00 o 
   2   8   0      365.08      391.99      9.61 o 
   3   8   0       48.76       44.55      1.50 o 
   4   8   0       11.32        7.65      1.27 o 
   5   8   0        2.88        2.51      0.71 o 
   6   8   0       37.98       34.75      2.14 o 
   7   8   0        0.38        0.57      0.56 o 
   8   8   0        8.21        6.48      2.42 o 
   9   8   0        8.24        5.54      2.72 o 
  10   8   0        0.60        0.57      0.75 o 
  -5   9   0        0.49       -0.12      1.06 o 
  -4   9   0        8.99        6.04      4.27 o 
  -3   9   0       15.93       10.00      5.66 o 
  -2   9   0        1.01        1.38      0.94 o 
  -1   9   0        4.25        4.32      1.73 o 
   0   9   0       17.33       15.23      5.40 o 
   1   9   0       13.38       13.34      3.78 o 
   2   9   0        4.98        5.33      2.20 o 
   3   9   0       46.31       42.24      2.84 o 
   4   9   0        1.23        2.24      0.67 o 
   5   9   0        1.45        1.81      0.66 o 
   6   9   0       11.40       10.84      3.81 o 
   7   9   0       37.81       37.56      2.61 o 
   8   9   0        0.33        0.64      0.55 o 
   9   9   0        0.00        1.04      0.75 o 
  10   9   0        2.98        2.49      1.46 o 
  -4  10   0        3.25        1.75      3.82 o 
  -2  10   0        0.16        0.37      0.76 o 
  -1  10   0       10.95       10.64      4.87 o 
   0  10   0       14.30       14.21      6.02 o 
   1  10   0       24.09       19.40      6.98 o 
   2  10   0       27.87       32.88      6.70 o 
   3  10   0        0.27        0.66      0.82 o 
   4  10   0       14.13       11.97      4.33 o 
   5  10   0        2.66        1.11      1.34 o 
   6  10   0        0.22        1.16      0.88 o 
   7  10   0        0.93        1.48      1.46 o 
   8  10   0        0.26        1.03      1.17 o 
   9  10   0        0.08        1.37      0.83 o 
  -2  11   0        0.57        1.08      1.57 o 
  -1  11   0        0.19        0.62      0.63 o 
   0  11   0        0.38        0.98      0.72 o 
   1  11   0       10.00        8.58      3.31 o 
   2  11   0        7.08        6.53      3.23 o 
   3  11   0        3.35        3.78      1.24 o 
   4  11   0        0.00        0.78      0.66 o 
   5  11   0        3.01        3.41      1.60 o 
   6  11   0        4.11        4.44      2.32 o 
   7  11   0        2.73        1.41      1.29 o 
   8  11   0        0.00        0.62      0.99 o 
   0  12   0        0.32        0.79      0.65 o 
   1  12   0        3.17        2.77      1.80 o 
   2  12   0        0.70        1.19      0.85 o 
   3  12   0        1.47        2.24      1.30 o 
   4  12   0        0.01        0.04      0.79 o 
   5  12   0        5.91        5.22      3.23 o 
   6  12   0        0.39        0.52      1.47 o 
  -6 -12   1        0.07        1.63      1.12 o 
  -5 -12   1        2.79        2.58      1.04 o 
  -4 -12   1        0.02        1.17      1.10 o 
  -3 -12   1        2.71        1.90      2.19 o 
  -2 -12   1        0.17        0.16      1.29 o 
  -1 -12   1        1.16        1.20      1.57 o 
   0 -12   1        0.08        0.29      0.89 o 
  -8 -11   1        0.27        0.87      1.27 o 
  -7 -11   1        4.08        4.00      1.72 o 
  -6 -11   1       10.90       10.70      6.10 o 
  -5 -11   1        1.02        1.02      0.99 o 
  -4 -11   1        0.42        1.07      1.09 o 
  -3 -11   1        0.00        0.62      1.06 o 
  -2 -11   1        0.40        0.97      0.78 o 
  -1 -11   1        0.78        0.78      0.53 o 
   0 -11   1        0.00       -0.14      1.04 o 
   1 -11   1        1.11        0.86      0.87 o 
   2 -11   1        0.21        0.89      1.65 o 
  -9 -10   1        0.21        0.87      0.72 o 
  -8 -10   1        2.69        2.52      1.10 o 
  -7 -10   1       11.99       11.80      6.85 o 
  -6 -10   1        0.60        0.82      1.01 o 
  -5 -10   1        0.33        1.01      1.40 o 
  -4 -10   1        6.90        3.24      2.37 o 
  -3 -10   1        6.35        6.45      3.74 o 
  -2 -10   1        0.00        0.51      0.90 o 
  -1 -10   1        1.10        2.04      1.58 o 
   0 -10   1        0.00        0.27      1.14 o 
   1 -10   1        2.58        1.98      0.83 o 
   2 -10   1        0.02        0.58      0.65 o 
   3 -10   1        2.55        2.61      2.23 o 
   4 -10   1        1.35        0.41      0.84 o 
 -10  -9   1        1.26        0.53      0.53 o 
  -9  -9   1        1.83        2.33      0.99 o 
  -8  -9   1       10.87       10.10      4.45 o 
  -7  -9   1        1.74        2.72      1.65 o 
  -6  -9   1        1.61        1.68      0.79 o 
  -5  -9   1        5.32        4.35      1.60 o 
  -4  -9   1        4.46        4.36      1.73 o 
  -3  -9   1        0.66        0.86      0.95 o 
  -2  -9   1       19.62       20.37      6.98 o 
  -1  -9   1        5.55        7.87      2.87 o 
   0  -9   1        2.77        3.11      1.35 o 
   1  -9   1        0.60        0.66      0.86 o 
   2  -9   1       20.99       18.73      1.73 o 
   3  -9   1        8.23        3.96      2.71 o 
   4  -9   1        6.32        5.35      5.63 o 
   5  -9   1        1.28        1.18      1.01 o 
 -10  -8   1        2.99        3.80      1.73 o 
  -9  -8   1        2.34        2.17      0.84 o 
  -8  -8   1        0.48        0.77      0.54 o 
  -7  -8   1        4.70        3.22      0.99 o 
  -6  -8   1        1.78        2.45      1.01 o 
  -5  -8   1        9.69        5.85      1.60 o 
  -4  -8   1       69.35       71.64      2.31 o 
  -3  -8   1      209.68      201.68      8.44 o 
  -2  -8   1        4.60        4.40      1.41 o 
  -1  -8   1        3.95        3.06      0.98 o 
   0  -8   1        4.31        2.92      1.24 o 
   1  -8   1       55.45       50.61      2.86 o 
   2  -8   1       38.87       41.23      3.22 o 
   3  -8   1       21.32       22.48      1.97 o 
   4  -8   1       26.34       21.97      9.39 o 
   5  -8   1        0.42        2.25      2.05 o 
   6  -8   1        0.78        0.64      1.18 o 
 -11  -7   1        0.02        0.40      0.58 o 
 -10  -7   1        9.90       12.06      2.80 o 
  -9  -7   1        1.52        2.21      1.33 o 
  -8  -7   1        0.52        0.52      0.76 o 
  -7  -7   1        1.68        0.40      0.61 o 
  -6  -7   1       24.72       24.33      1.52 o 
  -5  -7   1      157.88      185.78      4.08 o 
  -4  -7   1      433.00      408.88     21.32 o 
  -3  -7   1       26.64       33.36      1.41 o 
  -2  -7   1       68.36       58.79      2.91 o 
  -1  -7   1       14.26       15.18      4.19 o 
   0  -7   1        7.71        5.30      2.19 o 
   1  -7   1        4.61        5.47      2.12 o 
   2  -7   1       11.86        9.81      0.76 o 
   3  -7   1       24.45       25.84      1.44 o 
   4  -7   1        7.91        5.26      1.96 o 
   5  -7   1        0.01        0.94      0.62 o 
   6  -7   1        1.05        0.97      1.10 o 
   7  -7   1        0.03        0.63      1.57 o 
 -11  -6   1        0.83        1.06      0.86 o 
 -10  -6   1        0.06        0.67      0.50 o 
  -9  -6   1        3.23        2.76      1.21 o 
  -8  -6   1       14.36       13.69      2.40 o 
  -7  -6   1        0.96        1.21      0.83 o 
  -6  -6   1       26.35       27.10      1.93 o 
  -5  -6   1       31.33       27.73      1.52 o 
  -4  -6   1        0.24        0.35      0.37 o 
  -3  -6   1       64.35       66.25      1.64 o 
  -2  -6   1        0.52        0.49      0.21 o 
  -1  -6   1       15.84       12.48      3.65 o 
   0  -6   1       60.35       72.50      2.79 o 
   1  -6   1       16.14       17.50      0.84 o 
   2  -6   1        5.36        5.64      1.27 o 
   3  -6   1        7.06        5.64      1.37 o 
   4  -6   1        8.20        7.87      1.86 o 
   5  -6   1       21.73       19.39      1.99 o 
   6  -6   1        3.66        3.69      2.14 o 
   7  -6   1        2.11        1.99      1.43 o 
   8  -6   1        0.36        1.00      1.01 o 
 -11  -5   1        0.56        0.84      0.61 o 
 -10  -5   1        0.16        0.76      0.53 o 
  -9  -5   1        6.01        6.08      2.64 o 
  -8  -5   1       21.58       16.78      1.49 o 
  -7  -5   1        0.87        0.59      0.56 o 
  -6  -5   1       11.62        9.06      2.34 o 
  -5  -5   1       51.79       52.55      2.12 o 
  -4  -5   1      296.58      369.66     12.81 o 
  -3  -5   1      408.41      454.86      9.99 o 
  -2  -5   1      628.18      629.05     19.26 o 
  -1  -5   1       21.05       25.95      1.58 o 
   0  -5   1       99.35      117.33      3.27 o 
   1  -5   1       86.89       87.23      1.45 o 
   2  -5   1       14.54       14.99      0.75 o 
   3  -5   1        6.52        6.68      1.23 o 
   4  -5   1       60.63       66.13      1.54 o 
   5  -5   1        2.65        2.68      1.05 o 
   6  -5   1        9.23        8.96      3.97 o 
   7  -5   1        8.83        9.76      6.16 o 
   8  -5   1        0.26        1.03      0.79 o 
   9  -5   1        0.84        1.02      0.76 o 
 -11  -4   1        0.01        0.64      0.65 o 
 -10  -4   1        0.58        0.85      0.57 o 
  -9  -4   1       49.89       50.41      2.33 o 
  -8  -4   1      140.73      150.26      4.78 o 
  -7  -4   1       11.85       12.52      3.08 o 
  -6  -4   1       27.32       25.57      1.46 o 
  -5  -4   1       64.03       62.42      2.08 o 
  -4  -4   1        1.63        1.39      0.48 o 
  -3  -4   1      583.82      558.24      9.56 o 
  -2  -4   1      349.87      387.31      6.92 o 
  -1  -4   1      549.69      533.02      6.20 o 
   0  -4   1      483.17      447.84      4.49 o 
   1  -4   1     1411.51     1435.09     20.19 o 
   2  -4   1       38.41       43.87      1.37 o 
   3  -4   1        0.04        0.10      0.21 o 
   4  -4   1        7.94        8.29      1.46 o 
   5  -4   1       49.30       44.79      2.70 o 
   6  -4   1       10.24       10.81      4.37 o 
   7  -4   1        3.12        2.97      1.13 o 
   8  -4   1        0.13        0.96      0.97 o 
   9  -4   1        6.49        5.31      3.17 o 
 -11  -3   1        3.63        4.36      2.67 o 
 -10  -3   1        0.05        0.38      0.44 o 
  -9  -3   1        1.59        2.24      1.02 o 
  -8  -3   1        3.47        4.46      1.45 o 
  -7  -3   1       15.51       18.96      1.52 o 
  -6  -3   1       20.77       19.81      1.33 o 
  -5  -3   1        3.58        2.88      0.59 o 
  -4  -3   1      853.48      958.46      8.76 o 
  -3  -3   1       54.82       60.62      1.12 o 
  -2  -3   1       14.63       21.55      0.86 o 
  -1  -3   1      122.66      126.94      1.78 o 
   0  -3   1        7.73       11.55      0.52 o 
   1  -3   1     1703.11     1590.79     10.89 o 
   2  -3   1       27.37       30.50      0.65 o 
   3  -3   1        0.56        0.40      0.17 o 
   4  -3   1       19.28       18.27      1.50 o 
   5  -3   1      128.62      134.08      4.11 o 
   6  -3   1       14.62       16.47      2.99 o 
   7  -3   1        1.50        1.04      0.71 o 
   8  -3   1       36.05       38.18      2.77 o 
   9  -3   1       17.74       10.32      6.52 o 
  10  -3   1        0.08        0.43      0.95 o 
 -11  -2   1        3.75        3.48      4.96 o 
 -10  -2   1        1.35        1.59      1.32 o 
  -9  -2   1        3.45        3.49      1.32 o 
  -8  -2   1        0.11        0.68      0.59 o 
  -7  -2   1        1.43        0.93      0.64 o 
  -6  -2   1       24.38       27.59      1.27 o 
  -5  -2   1      120.29      135.66      2.91 o 
  -4  -2   1      438.62      472.35      8.28 o 
  -3  -2   1       16.10       14.14      0.45 o 
  -2  -2   1      756.65      705.24      6.01 o 
  -1  -2   1     6925.72     7539.21     77.43 o 
   0  -2   1     1981.99     1865.27      8.92 o 
   1  -2   1      962.59      961.19     18.77 o 
   2  -2   1       88.55       90.31      0.87 o 
   3  -2   1      196.63      225.27      6.63 o 
   4  -2   1       43.35       44.38      2.06 o 
   5  -2   1      113.21      135.15      3.73 o 
   6  -2   1        8.56       11.78      4.07 o 
   7  -2   1        0.33        0.82      1.10 o 
   8  -2   1       84.87       98.65      3.71 o 
   9  -2   1        4.47        3.53      2.29 o 
  10  -2   1        0.15        1.11      0.88 o 
 -11  -1   1        0.12        0.44      1.79 o 
 -10  -1   1        0.34        0.89      0.63 o 
  -9  -1   1       10.04       10.08      1.02 o 
  -8  -1   1        9.77        8.32      1.92 o 
  -7  -1   1       16.08       16.94      1.56 o 
  -6  -1   1      174.88      185.05      3.65 o 
  -5  -1   1       74.00       78.98      1.31 o 
  -4  -1   1      187.32      206.23      4.74 o 
  -3  -1   1      123.98      125.57      1.74 o 
  -2  -1   1       74.38       59.60      0.66 o 
  -1  -1   1       14.75       12.92      0.36 o 
   0  -1   1        1.75        1.43      0.30 o 
   1  -1   1     3288.21     3354.85     19.15 o 
   2  -1   1       23.57       20.32      0.55 o 
   3  -1   1      450.57      434.48      4.49 o 
   4  -1   1       88.15       94.97      5.08 o 
   5  -1   1       89.79       92.85      2.88 o 
   6  -1   1        0.16        0.42      0.66 o 
   7  -1   1       67.60       78.05      3.16 o 
   8  -1   1       82.97       97.46      4.95 o 
   9  -1   1        3.33        4.86      2.36 o 
  10  -1   1        2.76        2.54      1.05 o 
  11  -1   1        0.90        1.41      0.70 o 
 -11   0   1        0.01        1.26      1.31 o 
 -10   0   1        0.31       -0.20      0.82 o 
  -9   0   1        1.89        3.51      1.39 o 
  -8   0   1        9.71        6.71      1.91 o 
  -7   0   1       98.70      110.36      3.75 o 
  -6   0   1       16.41       13.23      0.85 o 
  -5   0   1      325.41      351.44      7.31 o 
  -4   0   1      147.57      159.42      4.01 o 
  -3   0   1       37.36       39.35      0.61 o 
  -2   0   1        1.19        2.14      0.24 o 
  -1   0   1       38.99       42.02      0.72 o 
   0   0   1        2.08        1.99      0.13 o 
   1   0   1      179.99      156.60      2.69 o 
   2   0   1      500.98      410.03      2.23 o 
   3   0   1      191.09      173.17      2.44 o 
   4   0   1       98.84       96.15      2.09 o 
   5   0   1      134.44      146.11      4.87 o 
   6   0   1       18.27       16.44      0.97 o 
   7   0   1       16.30       16.03      1.26 o 
   8   0   1       57.68       67.58      3.39 o 
   9   0   1       38.48       38.21      3.00 o 
  10   0   1        0.52        0.69      0.66 o 
  11   0   1        0.23        0.58      0.66 o 
 -11   1   1        0.00        1.51      1.83 o 
 -10   1   1       13.57        9.29      4.65 o 
  -9   1   1        2.45        1.98      0.94 o 
  -8   1   1        8.57        8.38      2.86 o 
  -7   1   1       10.59       10.27      0.66 o 
  -6   1   1        3.71        2.53      0.50 o 
  -5   1   1       15.34       13.34      0.56 o 
  -4   1   1      217.95      225.20      5.64 o 
  -3   1   1       17.83       24.71      0.67 o 
  -2   1   1      401.61      347.34      4.39 o 
  -1   1   1      366.41      310.66      2.78 o 
   0   1   1       56.49       67.16      1.11 o 
   1   1   1        2.41        2.75      0.36 o 
   2   1   1      336.17      293.10      1.64 o 
   3   1   1       20.51       19.22      0.51 o 
   4   1   1      742.18      727.18     11.41 o 
   5   1   1      225.82      242.87      7.58 o 
   6   1   1        7.08        8.38      1.76 o 
   7   1   1        8.36        8.57      0.75 o 
   8   1   1       10.16        8.35      1.59 o 
   9   1   1        0.22        0.61      1.05 o 
  10   1   1        1.25        2.34      1.71 o 
  11   1   1        0.16        0.85      0.75 o 
 -10   2   1        5.14        4.84      4.72 o 
  -9   2   1        2.81        3.63      1.69 o 
  -8   2   1       70.46       81.60      3.98 o 
  -7   2   1        1.52        1.38      0.55 o 
  -6   2   1       22.65       21.71      2.31 o 
  -5   2   1       15.07       15.39      0.67 o 
  -4   2   1       73.13       66.97      1.80 o 
  -3   2   1       32.29       26.45      0.84 o 
  -2   2   1      107.04       93.42      1.06 o 
  -1   2   1      808.01      752.91      3.65 o 
   0   2   1      482.54      435.34      3.35 o 
   1   2   1       41.41       27.69      0.50 o 
   2   2   1      437.86      403.20      4.64 o 
   3   2   1       13.82       14.34      0.49 o 
   4   2   1      759.90      853.42      5.99 o 
   5   2   1      207.14      226.68      2.78 o 
   6   2   1        2.25        2.32      0.56 o 
   7   2   1       39.43       39.23      1.68 o 
   8   2   1       17.24       19.45      1.70 o 
   9   2   1        3.94        3.43      0.99 o 
  10   2   1        1.00        1.28      1.47 o 
  11   2   1        8.41        8.22      4.85 o 
 -10   3   1        3.09        1.65      1.06 o 
  -9   3   1       19.72       18.17      3.45 o 
  -8   3   1       23.17       30.85      3.40 o 
  -7   3   1       17.86       20.22      3.36 o 
  -6   3   1        8.72        7.36      0.71 o 
  -5   3   1        2.00        1.26      0.38 o 
  -4   3   1      152.24      168.16      3.13 o 
  -3   3   1       59.18       61.09      1.46 o 
  -2   3   1       69.94       76.43      1.76 o 
  -1   3   1       68.24       59.77      1.31 o 
   0   3   1      986.18      989.18      5.66 o 
   1   3   1      589.10      542.75      3.42 o 
   2   3   1        0.01        0.06      0.25 o 
   3   3   1      218.28      209.67      2.21 o 
   4   3   1      953.18     1053.78     17.45 o 
   5   3   1       31.23       24.26      1.06 o 
   6   3   1       52.83       55.89      2.28 o 
   7   3   1       27.78       27.88      2.35 o 
   8   3   1      109.37      106.86      3.39 o 
   9   3   1        8.79        5.29      2.13 o 
  10   3   1        0.59        1.34      1.12 o 
  11   3   1        7.79        7.96      4.31 o 
  -9   4   1       14.59        7.67      6.44 o 
  -8   4   1        3.23        2.81      1.84 o 
  -7   4   1       11.56       10.77      4.60 o 
  -6   4   1       29.63       32.91      2.12 o 
  -5   4   1        7.57        7.78      0.65 o 
  -4   4   1       32.40       33.43      1.14 o 
  -3   4   1       85.48       88.11      2.64 o 
  -2   4   1        0.27        0.17      0.19 o 
  -1   4   1      209.11      193.31      3.71 o 
   0   4   1       11.23       10.62      0.53 o 
   1   4   1       64.49       75.97      1.07 o 
   2   4   1        2.16        1.23      0.25 o 
   3   4   1     1215.26     1395.78     25.86 o 
   4   4   1       33.33       32.80      1.77 o 
   5   4   1       20.87       29.08      1.60 o 
   6   4   1       39.94       35.58      1.63 o 
   7   4   1       94.30       97.75      2.72 o 
   8   4   1        6.98        6.28      1.97 o 
   9   4   1       14.77       10.35      1.60 o 
  10   4   1        5.26        5.49      2.87 o 
  11   4   1        0.27        1.32      1.16 o 
  -9   5   1        3.34        1.75      1.91 o 
  -8   5   1        0.14        0.48      0.53 o 
  -7   5   1        0.68        0.83      1.11 o 
  -6   5   1       13.90       12.18      2.19 o 
  -5   5   1       17.66       16.29      1.45 o 
  -4   5   1       26.02       26.15      1.76 o 
  -3   5   1       24.09       28.11      1.17 o 
  -2   5   1      126.54      133.67      2.85 o 
  -1   5   1       71.01       71.54      1.82 o 
   0   5   1      254.99      291.10      2.88 o 
   1   5   1      309.58      351.46      3.48 o 
   2   5   1      189.14      174.48      2.41 o 
   3   5   1      121.82      120.52      2.42 o 
   4   5   1      162.59      171.64      3.04 o 
   5   5   1        0.24        1.06      0.75 o 
   6   5   1        0.52        0.65      0.70 o 
   7   5   1       37.82       39.71      1.85 o 
   8   5   1      110.43      105.86      4.77 o 
   9   5   1        8.17        6.49      2.02 o 
  10   5   1        0.49        0.84      0.58 o 
  11   5   1        0.03        1.22      1.33 o 
  -8   6   1        0.19        0.70      0.76 o 
  -7   6   1        3.04        3.28      2.11 o 
  -6   6   1        0.02        0.23      0.46 o 
  -5   6   1       10.74       10.69      1.65 o 
  -4   6   1        3.32        2.61      0.88 o 
  -3   6   1       11.04       13.42      1.68 o 
  -2   6   1        1.63        1.69      0.45 o 
  -1   6   1        1.34        1.35      0.35 o 
   0   6   1      137.95      145.40      2.66 o 
   1   6   1      466.96      495.59      6.60 o 
   2   6   1       62.09       65.71      1.49 o 
   3   6   1       43.38       54.75      2.29 o 
   4   6   1        1.37        2.80      0.71 o 
   5   6   1        2.75        1.83      0.61 o 
   6   6   1       12.90       12.65      1.61 o 
   7   6   1       20.60       17.42      3.28 o 
   8   6   1       64.56       63.19      2.70 o 
   9   6   1        2.44        2.46      0.86 o 
  10   6   1        0.00        0.35      0.67 o 
  11   6   1        2.92        2.34      1.21 o 
  -7   7   1        0.00        0.61      0.87 o 
  -6   7   1        1.89        1.86      1.06 o 
  -5   7   1        2.32        1.53      0.62 o 
  -4   7   1        0.04        0.08      0.45 o 
  -3   7   1        7.79        8.28      2.39 o 
  -2   7   1        0.94        0.97      0.40 o 
  -1   7   1        1.46        2.02      0.55 o 
   0   7   1       90.84       87.77      2.92 o 
   1   7   1        0.39        0.42      0.23 o 
   2   7   1       28.31       28.72      1.02 o 
   3   7   1       45.44       45.18      1.31 o 
   4   7   1        2.53        3.75      0.92 o 
   5   7   1       44.05       44.24      2.46 o 
   6   7   1        0.00        0.41      0.59 o 
   7   7   1       32.46       31.17      2.29 o 
   8   7   1       14.84       12.23      2.52 o 
   9   7   1        5.58        5.25      2.65 o 
  10   7   1        0.06        1.67      1.35 o 
  11   7   1        0.02        0.88      0.61 o 
  -6   8   1        0.29        0.84      0.63 o 
  -5   8   1        0.01        0.82      0.77 o 
  -4   8   1        5.53        5.19      1.00 o 
  -3   8   1        4.93        3.12      1.51 o 
  -2   8   1        0.10        0.66      0.55 o 
  -1   8   1        2.60        3.29      1.09 o 
   0   8   1        1.55        1.50      0.42 o 
   1   8   1        2.73        2.26      0.63 o 
   2   8   1       22.48       23.40      1.12 o 
   3   8   1      216.88      193.87     12.37 o 
   4   8   1       73.48       81.82      2.84 o 
   5   8   1       34.17       38.15      2.30 o 
   6   8   1        2.07        1.53      0.78 o 
   7   8   1        1.75        1.25      0.49 o 
   8   8   1        0.75        1.84      1.08 o 
   9   8   1        2.20        4.72      2.00 o 
  10   8   1        0.08        0.49      0.72 o 
  -5   9   1        3.22        2.10      3.41 o 
  -4   9   1        8.00        4.23      6.47 o 
  -3   9   1       12.31        8.53      5.02 o 
  -2   9   1       23.52       23.66      1.92 o 
  -1   9   1        9.04        6.97      3.00 o 
   0   9   1        4.89        4.56      2.36 o 
   1   9   1       10.63       11.95      4.25 o 
   2   9   1      107.95      117.55      7.04 o 
   3   9   1       23.14       22.94      1.74 o 
   4   9   1        7.48        6.76      2.00 o 
   5   9   1       33.56       35.89      2.11 o 
   6   9   1       14.39       11.32      2.94 o 
   7   9   1        1.56        2.01      0.88 o 
   8   9   1        1.68        1.32      0.86 o 
   9   9   1        4.81        4.44      2.34 o 
  10   9   1        0.05        0.64      0.68 o 
  -4  10   1        7.24        3.79      5.90 o 
  -3  10   1        8.52        6.69      3.75 o 
  -2  10   1        0.85        0.55      1.03 o 
  -1  10   1        0.47        0.68      0.59 o 
   0  10   1        3.12        4.31      2.10 o 
   1  10   1        1.78        1.69      1.10 o 
   2  10   1        0.08        0.34      1.36 o 
   3  10   1        0.33        1.51      0.80 o 
   4  10   1       43.42       50.45      3.20 o 
   5  10   1        0.61        1.76      1.00 o 
   6  10   1        7.63        8.34      3.63 o 
   7  10   1        1.66        3.51      1.67 o 
   8  10   1        0.10        1.05      0.68 o 
   9  10   1        6.19        4.02      2.11 o 
  -2  11   1        0.05        0.40      0.58 o 
  -1  11   1        0.04        0.25      0.87 o 
   0  11   1        0.00        0.81      0.90 o 
   1  11   1        0.39        0.18      1.16 o 
   2  11   1        2.83        4.04      1.33 o 
   3  11   1        5.41        5.59      1.91 o 
   4  11   1        5.34        4.98      2.48 o 
   5  11   1        3.80        4.25      1.86 o 
   6  11   1        4.57        4.85      3.37 o 
   7  11   1        2.90        3.54      1.69 o 
   8  11   1        0.32        0.67      0.73 o 
   0  12   1        0.39        0.90      1.32 o 
   1  12   1        0.46        0.60      0.78 o 
   2  12   1        0.03        0.26      0.71 o 
   3  12   1        3.17        2.95      1.96 o 
   4  12   1        0.37        1.14      1.28 o 
   5  12   1       15.59       19.44      4.05 o 
   6  12   1        0.28        1.22      1.34 o 
  -5 -12   2        0.03        0.50      0.71 o 
  -4 -12   2        0.51        1.38      1.03 o 
  -3 -12   2        0.24        0.45      0.75 o 
  -2 -12   2        4.27        4.57      2.55 o 
  -1 -12   2        0.27        0.67      0.77 o 
  -7 -11   2        0.05        0.73      0.75 o 
  -6 -11   2        1.75        1.52      1.08 o 
  -5 -11   2        3.74        3.62      1.86 o 
  -4 -11   2        0.28        1.09      1.50 o 
  -3 -11   2        2.79        1.74      1.67 o 
  -2 -11   2        1.71        2.73      1.28 o 
  -1 -11   2        2.44        2.75      1.22 o 
   0 -11   2        1.69        2.41      1.36 o 
   1 -11   2        1.15        0.97      1.78 o 
   2 -11   2        0.41        1.59      2.38 o 
  -9 -10   2        0.58        0.93      0.83 o 
  -8 -10   2        0.09        0.48      1.12 o 
  -7 -10   2        0.73        0.88      1.11 o 
  -6 -10   2        4.68        3.42      1.81 o 
  -5 -10   2        3.80        3.72      1.90 o 
  -4 -10   2        0.41        1.39      1.43 o 
  -3 -10   2        0.01        0.32      1.01 o 
  -2 -10   2       16.41       13.09      5.39 o 
  -1 -10   2        0.56        0.91      0.68 o 
   0 -10   2        2.99        3.47      2.07 o 
   1 -10   2        2.09        2.48      1.69 o 
   2 -10   2        0.48        0.32      0.80 o 
   3 -10   2        0.00        0.68      0.74 o 
   4 -10   2        1.02        0.00      0.68 o 
 -10  -9   2        0.65        0.54      0.58 o 
  -9  -9   2        0.66        0.74      0.89 o 
  -8  -9   2        0.04        0.60      0.50 o 
  -7  -9   2        0.00        1.08      0.58 o 
  -6  -9   2       10.36       12.82      2.96 o 
  -5  -9   2       22.56       18.22      6.32 o 
  -4  -9   2       11.60       14.83      5.05 o 
  -3  -9   2       41.37       42.85      3.05 o 
  -2  -9   2      122.52      120.30      4.38 o 
  -1  -9   2       30.79       29.15      2.39 o 
   0  -9   2        6.18        7.25      3.16 o 
   1  -9   2        2.47        2.02      1.08 o 
   2  -9   2        0.04        0.74      0.74 o 
   3  -9   2        3.09        3.03      2.96 o 
   4  -9   2        2.63        2.77      2.20 o 
   5  -9   2        0.40        1.55      2.75 o 
 -10  -8   2        1.21        1.71      1.28 o 
  -9  -8   2        0.00        0.72      0.76 o 
  -8  -8   2       20.71       18.84      2.65 o 
  -7  -8   2       15.76       15.71      3.23 o 
  -6  -8   2       15.35       18.02      1.99 o 
  -5  -8   2        1.64        2.68      0.74 o 
  -4  -8   2       31.53       27.44      2.26 o 
  -3  -8   2       84.49       76.36      4.08 o 
  -2  -8   2        7.69        7.33      2.60 o 
  -1  -8   2       23.17       23.19      2.15 o 
   0  -8   2        2.02        0.97      0.57 o 
   1  -8   2       15.55       15.99      2.23 o 
   2  -8   2       50.35       52.52      2.65 o 
   3  -8   2       42.87       46.76      4.04 o 
   4  -8   2        6.47        4.69      3.92 o 
   5  -8   2        0.37        1.83      2.21 o 
   6  -8   2        2.00        1.21      1.64 o 
 -11  -7   2        0.76        1.33      1.20 o 
 -10  -7   2        1.02        1.27      0.74 o 
  -9  -7   2        1.12        1.62      0.90 o 
  -8  -7   2        0.45        0.59      0.61 o 
  -7  -7   2        9.55        7.98      2.32 o 
  -6  -7   2        1.63        1.49      0.68 o 
  -5  -7   2       10.71       12.15      1.67 o 
  -4  -7   2       29.60       25.17      1.32 o 
  -3  -7   2      315.92      307.51      7.25 o 
  -2  -7   2       33.45       41.17      3.18 o 
  -1  -7   2       10.40       11.03      4.25 o 
   0  -7   2        1.34        2.50      1.20 o 
   1  -7   2       39.19       37.30      2.68 o 
   2  -7   2        1.25        1.78      0.71 o 
   3  -7   2       20.16       21.68      1.39 o 
   4  -7   2       10.27        9.98      1.68 o 
   5  -7   2        4.95        3.69      2.18 o 
   6  -7   2        0.71        0.99      0.85 o 
   7  -7   2        0.02        1.48      1.27 o 
 -11  -6   2        2.01        1.80      0.88 o 
 -10  -6   2        8.56        6.04      3.75 o 
  -9  -6   2       12.87       10.33      3.44 o 
  -8  -6   2       35.71       33.36      1.79 o 
  -7  -6   2       13.37       12.04      3.10 o 
  -6  -6   2       41.23       50.80      2.21 o 
  -5  -6   2       23.47       24.22      1.70 o 
  -4  -6   2        5.36        6.51      1.43 o 
  -3  -6   2      148.90      153.56      2.72 o 
  -2  -6   2       35.40       28.01      1.77 o 
  -1  -6   2       30.33       28.72      2.72 o 
   0  -6   2      101.71      109.86      3.51 o 
   1  -6   2        4.49        3.56      1.37 o 
   2  -6   2       62.27       60.43      2.33 o 
   3  -6   2        2.32        2.37      0.63 o 
   4  -6   2        0.37        0.55      0.39 o 
   5  -6   2        0.07        0.63      0.92 o 
   6  -6   2       21.37       22.81      2.76 o 
   7  -6   2        3.96        2.56      1.92 o 
   8  -6   2        8.07        4.63      4.72 o 
 -11  -5   2        2.11        1.57      2.00 o 
 -10  -5   2        1.35        2.12      0.90 o 
  -9  -5   2       16.88       17.33      3.37 o 
  -8  -5   2       30.04       29.66      2.16 o 
  -7  -5   2       83.16       87.62      3.31 o 
  -6  -5   2      194.93      189.75      8.73 o 
  -5  -5   2      103.55      106.15      3.68 o 
  -4  -5   2       15.52       18.39      1.00 o 
  -3  -5   2        0.31        0.92      0.48 o 
  -2  -5   2       46.05       47.72      1.71 o 
  -1  -5   2       73.14       89.71      2.97 o 
   0  -5   2      451.26      403.79     53.10 o 
   1  -5   2       10.86        9.55      1.15 o 
   2  -5   2        0.06        0.25      0.21 o 
   3  -5   2       22.72       21.50      0.73 o 
   4  -5   2       50.08       46.69      1.35 o 
   5  -5   2       62.58       68.86      3.82 o 
   6  -5   2       99.72       98.14      4.87 o 
   7  -5   2       34.05       40.39      2.93 o 
   8  -5   2        4.44        4.31      1.76 o 
   9  -5   2        5.51        3.88      2.09 o 
 -11  -4   2        1.31        3.19      2.76 o 
 -10  -4   2        0.82        1.06      0.78 o 
  -9  -4   2        0.49        0.86      0.60 o 
  -8  -4   2       18.40       18.03      1.85 o 
  -7  -4   2      108.19      114.47      3.70 o 
  -6  -4   2       81.05       85.74      2.25 o 
  -5  -4   2        2.65        1.63      0.66 o 
  -4  -4   2        8.11        9.93      1.78 o 
  -3  -4   2       92.87      100.26      1.83 o 
  -2  -4   2      119.02      132.83      1.86 o 
  -1  -4   2      838.41      843.67     14.35 o 
   0  -4   2      841.02      927.52     11.98 o 
   1  -4   2       66.44       51.03      1.31 o 
   2  -4   2       59.74       51.12      1.69 o 
   3  -4   2       10.50       11.82      0.79 o 
   4  -4   2        0.03        0.55      0.21 o 
   5  -4   2        0.33        0.98      0.53 o 
   6  -4   2        3.73        1.74      0.66 o 
   7  -4   2       23.60       26.43      2.30 o 
   8  -4   2        0.25        2.09      1.24 o 
   9  -4   2        3.10        2.79      1.81 o 
 -11  -3   2        0.04        1.18      1.14 o 
 -10  -3   2        0.12        0.48      0.55 o 
  -9  -3   2       70.30       76.29      3.26 o 
  -8  -3   2        6.20        5.36      1.58 o 
  -7  -3   2      174.67      189.39      5.93 o 
  -6  -3   2        1.24        1.63      0.45 o 
  -5  -3   2       80.43       95.27      2.62 o 
  -4  -3   2        0.92        1.55      0.41 o 
  -3  -3   2       52.72       56.75      1.03 o 
  -2  -3   2       60.73       48.92      0.89 o 
  -1  -3   2      457.48      464.35      2.76 o 
   0  -3   2      998.61      968.97      5.08 o 
   1  -3   2       56.39       64.12      1.08 o 
   2  -3   2      338.99      353.67      3.67 o 
   3  -3   2       63.73       65.63      1.56 o 
   4  -3   2      178.30      182.10     14.32 o 
   5  -3   2       57.85       63.57      4.74 o 
   6  -3   2        0.68        0.97      0.51 o 
   7  -3   2        0.17        1.01      1.32 o 
   8  -3   2       19.35       16.84      6.91 o 
   9  -3   2        0.37        1.28      0.88 o 
  10  -3   2        0.29        1.07      0.86 o 
 -11  -2   2        0.01        0.69      0.90 o 
 -10  -2   2        0.22        0.35      0.39 o 
  -9  -2   2       13.12       14.54      1.80 o 
  -8  -2   2      124.93      129.89      3.55 o 
  -7  -2   2        1.90        3.81      0.98 o 
  -6  -2   2        9.67        8.12      0.96 o 
  -5  -2   2       20.59       20.77      0.98 o 
  -4  -2   2      524.51      571.95      9.34 o 
  -3  -2   2       11.60       11.62      0.47 o 
  -2  -2   2      151.77      144.27      1.37 o 
  -1  -2   2       32.57       22.36      0.53 o 
   0  -2   2     3027.89     2893.78     45.85 o 
   1  -2   2     1274.25     1215.90      5.27 o 
   2  -2   2      210.32      226.16      3.24 o 
   3  -2   2      206.62      240.34      2.87 o 
   4  -2   2      134.74      147.70      4.14 o 
   5  -2   2      217.15      235.39      9.14 o 
   6  -2   2       60.64       66.93      2.80 o 
   7  -2   2        7.52        9.28      3.12 o 
   8  -2   2       16.80       17.85      2.57 o 
   9  -2   2        6.16        5.30      2.81 o 
  10  -2   2        1.35        1.62      1.19 o 
 -11  -1   2        5.85        3.55      4.68 o 
 -10  -1   2        6.40        5.03      3.76 o 
  -9  -1   2       14.75       11.29      1.17 o 
  -8  -1   2        0.17        0.53      0.30 o 
  -7  -1   2      132.17      126.73      6.99 o 
  -6  -1   2       40.74       38.14      1.19 o 
  -5  -1   2       11.11       10.96      0.88 o 
  -4  -1   2       57.33       49.13      1.24 o 
  -3  -1   2      839.01      837.34      4.43 o 
  -2  -1   2        5.82        4.22      0.80 o 
  -1  -1   2      141.64      123.58      1.81 o 
   0  -1   2      314.14      291.67      3.35 o 
   1  -1   2       47.87       47.45      0.72 o 
   2  -1   2      636.13      602.22      6.76 o 
   3  -1   2       56.95       54.23      1.20 o 
   4  -1   2       21.50       26.81      1.84 o 
   5  -1   2       73.57       76.73      3.58 o 
   6  -1   2        4.54        4.40      1.28 o 
   7  -1   2       32.66       30.82      2.28 o 
   8  -1   2        6.89        8.38      3.13 o 
   9  -1   2        0.80        0.26      0.74 o 
  10  -1   2        0.05        0.83      1.07 o 
  11  -1   2        0.06        0.94      1.09 o 
 -11   0   2        5.17        6.39      2.87 o 
 -10   0   2       11.49       11.26      9.15 o 
  -9   0   2       35.67       39.91      3.26 o 
  -8   0   2       22.87       25.59      2.36 o 
  -7   0   2       19.00       17.62      1.34 o 
  -6   0   2      118.43      125.85      2.25 o 
  -5   0   2       49.69       57.81      1.18 o 
  -4   0   2       40.07       35.35      1.00 o 
  -3   0   2       69.43       62.60      1.32 o 
  -2   0   2      582.19      527.85      7.41 o 
  -1   0   2      304.32      240.23      3.43 o 
   0   0   2     4705.63     4923.63     30.44 o 
   1   0   2        2.95        3.09      0.61 o 
   2   0   2        0.73        1.50      0.30 o 
   3   0   2       61.81       58.89      1.00 o 
   4   0   2      440.58      486.00     23.73 o 
   5   0   2       86.96       83.94      3.74 o 
   6   0   2      180.03      173.36      6.28 o 
   7   0   2       24.54       27.03      1.67 o 
   8   0   2       11.94        8.95      3.48 o 
   9   0   2        0.13        0.69      0.82 o 
  10   0   2        0.26        0.92      0.99 o 
  11   0   2        0.49        1.28      0.97 o 
 -11   1   2        2.64        1.59      1.44 o 
 -10   1   2        1.90        1.78      2.26 o 
  -9   1   2        0.17        0.51      0.59 o 
  -8   1   2       69.65       70.95      4.10 o 
  -7   1   2        8.70        6.75      0.99 o 
  -6   1   2       43.75       44.78      1.61 o 
  -5   1   2        0.00        0.19      0.25 o 
  -4   1   2       20.74       23.10      0.82 o 
  -3   1   2      172.88      155.91      1.60 o 
  -2   1   2     4220.57     4200.96     13.00 o 
   0   1   2     7155.42     7777.50    162.02 o 
   1   1   2      957.92      834.50      6.06 o 
   2   1   2       52.93       51.68      0.82 o 
   3   1   2        0.64        0.80      0.22 o 
   4   1   2      334.35      326.14      4.22 o 
   5   1   2      118.31      120.48      3.93 o 
   6   1   2      192.10      206.63      4.60 o 
   7   1   2        5.25        4.81      0.99 o 
   8   1   2        4.38        4.44      0.63 o 
   9   1   2        0.09        0.45      1.24 o 
  10   1   2        0.06        0.98      2.14 o 
  11   1   2        1.77        3.06      2.19 o 
 -10   2   2        0.75        1.26      1.11 o 
  -9   2   2        7.62        5.88      4.77 o 
  -8   2   2       21.31       21.45      2.31 o 
  -7   2   2        0.64        0.48      0.57 o 
  -6   2   2       42.76       36.70      2.65 o 
  -5   2   2        0.02        0.20      0.18 o 
  -4   2   2        1.10        0.89      0.27 o 
  -3   2   2      207.53      231.06      3.39 o 
  -2   2   2     1074.32     1085.55     11.60 o 
  -1   2   2     1333.85     1237.68      5.29 o 
   0   2   2     1180.74     1127.32     11.00 o 
   1   2   2     2009.71     1846.93      6.44 o 
   2   2   2        0.18        0.32      0.28 o 
   3   2   2      694.81      764.55     10.47 o 
   4   2   2      418.51      471.11      5.00 o 
   5   2   2       89.27      105.61      2.75 o 
   6   2   2        0.73        0.53      0.30 o 
   7   2   2        7.61        7.89      1.17 o 
   8   2   2       48.05       56.81      2.84 o 
   9   2   2       33.84       34.79      3.52 o 
  10   2   2        1.60        0.57      0.80 o 
  11   2   2        1.66        1.85      1.11 o 
 -10   3   2        0.02        1.10      1.30 o 
  -9   3   2        0.46        1.19      0.84 o 
  -8   3   2        1.24        1.28      0.75 o 
  -7   3   2        0.06        0.44      0.40 o 
  -6   3   2        5.05        5.77      0.99 o 
  -5   3   2        4.95        3.60      0.88 o 
  -4   3   2       31.99       32.32      1.19 o 
  -3   3   2        4.31        3.40      0.55 o 
  -2   3   2        1.56        1.23      0.23 o 
  -1   3   2      117.98      118.23      1.43 o 
   0   3   2      136.99      122.52      1.54 o 
   1   3   2      891.82      846.94      6.77 o 
   2   3   2      153.58      116.45      1.41 o 
   3   3   2      110.87       98.33      1.44 o 
   4   3   2        0.04        0.71      0.38 o 
   5   3   2        8.17        7.65      1.89 o 
   6   3   2       25.18       22.27      1.39 o 
   7   3   2       44.51       42.21      1.66 o 
   8   3   2      121.32      126.16      3.17 o 
   9   3   2       71.81       70.00      2.87 o 
  10   3   2        4.34        4.41      1.45 o 
  11   3   2        1.44        2.18      1.55 o 
  -9   4   2        0.12        0.87      0.97 o 
  -8   4   2        6.37        5.81      3.13 o 
  -7   4   2        2.40        2.29      1.47 o 
  -6   4   2       25.74       25.25      2.19 o 
  -5   4   2       27.57       27.46      2.29 o 
  -4   4   2       38.13       41.29      2.02 o 
  -3   4   2        0.12        0.35      0.20 o 
  -2   4   2      220.03      239.98      3.27 o 
  -1   4   2       59.94       52.88      1.30 o 
   0   4   2        9.48       10.80      0.76 o 
   1   4   2      287.97      296.10      3.83 o 
   2   4   2      707.69      716.43     11.15 o 
   3   4   2      300.17      317.06      5.45 o 
   4   4   2       92.25       85.60      1.96 o 
   5   4   2       10.97       14.19      3.27 o 
   6   4   2        6.46        6.25      1.47 o 
   7   4   2        2.55        3.12      0.97 o 
   8   4   2        2.39        6.60      1.51 o 
   9   4   2       17.23       13.15      4.05 o 
  10   4   2        2.99        2.79      1.50 o 
  11   4   2        0.26        2.04      1.36 o 
  -9   5   2        0.44        0.39      0.68 o 
  -8   5   2        4.67        3.13      3.17 o 
  -7   5   2       15.67       14.73      2.49 o 
  -6   5   2       29.73       33.41      2.58 o 
  -5   5   2        2.25        1.35      0.69 o 
  -4   5   2       14.70       15.46      1.11 o 
  -3   5   2       14.41       14.53      0.99 o 
  -2   5   2        3.05        3.26      0.87 o 
  -1   5   2      123.49      129.53      4.31 o 
   0   5   2       61.55       63.12      1.99 o 
   1   5   2       71.69       68.78      1.93 o 
   2   5   2       19.19       18.84      1.03 o 
   3   5   2      143.61      161.38      2.28 o 
   4   5   2       32.85       31.25      1.43 o 
   5   5   2        0.02        0.72      0.66 o 
   6   5   2       30.57       29.75      2.26 o 
   7   5   2      154.20      159.16      3.44 o 
   8   5   2       23.89       17.57      1.65 o 
   9   5   2        3.51        3.23      1.12 o 
  10   5   2        0.66        0.85      0.60 o 
  11   5   2        1.14        2.10      1.52 o 
  -8   6   2        0.04        0.30      0.63 o 
  -7   6   2        0.31        0.25      0.70 o 
  -6   6   2        0.54        0.41      0.52 o 
  -5   6   2        7.84        4.90      2.26 o 
  -4   6   2       13.65       14.19      1.78 o 
  -3   6   2        0.98        1.51      0.97 o 
  -2   6   2       77.77       83.74      2.33 o 
  -1   6   2        6.76        4.42      1.14 o 
   0   6   2       17.40       16.28      0.94 o 
   1   6   2       55.44       55.25      1.49 o 
   2   6   2        0.02       -0.09      0.41 o 
   3   6   2        0.93        1.05      0.34 o 
   4   6   2        5.29        7.15      1.82 o 
   5   6   2       59.37       69.82      2.24 o 
   6   6   2        0.23        0.26      0.60 o 
   7   6   2        2.57        4.31      1.20 o 
   8   6   2        0.02        0.13      0.84 o 
   9   6   2        9.64        6.31      2.39 o 
  10   6   2        0.00        0.42      0.41 o 
  11   6   2        7.31        9.33      2.01 o 
  -7   7   2        3.51        2.31      2.18 o 
  -6   7   2        0.81        0.55      0.68 o 
  -5   7   2       10.29       12.16      2.17 o 
  -4   7   2        0.25        0.64      0.34 o 
  -3   7   2        4.06        3.41      1.40 o 
  -2   7   2       11.21        9.44      1.23 o 
  -1   7   2        1.71        1.26      0.46 o 
   0   7   2        6.77        6.78      1.72 o 
   1   7   2       28.00       30.29      1.08 o 
   2   7   2       31.72       32.71      1.20 o 
   3   7   2       25.56       23.81      1.46 o 
   4   7   2       25.16       20.61      1.68 o 
   5   7   2      153.03      163.33      6.39 o 
   6   7   2        6.57        9.54      2.49 o 
   7   7   2        7.89        6.56      1.74 o 
   8   7   2        0.09        0.67      0.78 o 
   9   7   2        0.01        0.84      0.57 o 
  10   7   2        1.27        2.06      1.35 o 
  11   7   2        0.52        0.52      0.62 o 
  -6   8   2        0.98        0.99      1.22 o 
  -5   8   2        0.23        0.47      0.55 o 
  -4   8   2        1.54        0.67      0.67 o 
  -3   8   2        1.64        1.43      0.85 o 
  -2   8   2       10.03       10.04      2.20 o 
  -1   8   2        7.52        6.84      0.93 o 
   0   8   2       10.05        7.29      0.90 o 
   1   8   2        0.95        1.27      0.42 o 
   2   8   2       39.06       35.52      1.71 o 
   3   8   2        4.13        4.72      1.26 o 
   4   8   2      119.60      129.83      5.67 o 
   5   8   2      135.72      145.97      4.47 o 
   6   8   2       42.10       34.04      2.17 o 
   7   8   2       53.18       53.72      2.60 o 
   8   8   2        0.75        1.93      0.63 o 
   9   8   2       11.25        8.82      3.80 o 
  10   8   2        3.38        3.28      1.23 o 
  -5   9   2        0.21        0.61      0.86 o 
  -4   9   2        0.55        0.53      1.76 o 
  -3   9   2        0.95        0.78      0.53 o 
  -2   9   2        5.70        4.89      3.18 o 
  -1   9   2        0.07        0.03      0.76 o 
   0   9   2        2.02        2.05      1.06 o 
   1   9   2      143.91      149.67      5.27 o 
   2   9   2       31.12       31.12      2.23 o 
   3   9   2       32.36       33.95      2.28 o 
   4   9   2       63.81       73.53      2.85 o 
   5   9   2        7.03        5.73      1.64 o 
   6   9   2        0.15        0.83      0.87 o 
   7   9   2        0.78        0.84      0.92 o 
   8   9   2        5.12        4.34      1.96 o 
   9   9   2        5.24        3.92      1.80 o 
  10   9   2        0.56        0.96      0.68 o 
  -2  10   2        0.52        0.75      0.78 o 
  -1  10   2        2.65        1.45      0.87 o 
   0  10   2        0.63        0.66      0.51 o 
   1  10   2        2.13        0.97      0.97 o 
   2  10   2       14.61       12.45      5.39 o 
   3  10   2        2.19        2.16      0.93 o 
   4  10   2        3.06        3.62      1.98 o 
   5  10   2       34.84       41.80      3.22 o 
   6  10   2        6.86        4.18      2.22 o 
   7  10   2        0.00        0.63      0.65 o 
   8  10   2        0.04        0.27      0.50 o 
   9  10   2        1.28        1.95      0.97 o 
  -2  11   2        0.33        0.61      0.61 o 
  -1  11   2        6.66        4.26      2.80 o 
   0  11   2        3.51        2.32      1.49 o 
   1  11   2        7.58        5.12      2.72 o 
   2  11   2        2.32        1.91      0.88 o 
   3  11   2       12.27       10.32      4.68 o 
   4  11   2        0.07        1.81      1.23 o 
   5  11   2        2.60        2.34      1.58 o 
   6  11   2        3.23        2.58      1.41 o 
   7  11   2        3.75        4.13      2.05 o 
   8  11   2        0.00        0.77      0.70 o 
   0  12   2        2.47        1.16      1.28 o 
   1  12   2        7.42        4.43      3.42 o 
   2  12   2        1.58        0.97      1.16 o 
   3  12   2        0.73        1.05      0.80 o 
   4  12   2        0.00        0.58      1.15 o 
   5  12   2        5.83        4.07      2.51 o 
   6  12   2        1.62        1.99      1.38 o 
  -4 -12   3        0.12        0.77      1.00 o 
  -3 -12   3        0.01        0.67      0.75 o 
  -7 -11   3        0.17        0.47      1.14 o 
  -6 -11   3        0.67        1.76      1.10 o 
  -5 -11   3        1.70        0.97      1.02 o 
  -4 -11   3        1.12        1.03      1.36 o 
  -3 -11   3        1.16        1.30      1.39 o 
  -2 -11   3        0.74        1.37      1.44 o 
  -1 -11   3        0.64        1.14      0.76 o 
   0 -11   3        1.93        1.79      1.44 o 
   1 -11   3        0.56        0.30      0.70 o 
  -8 -10   3        0.84        0.73      0.88 o 
  -7 -10   3        9.28        7.44      4.15 o 
  -6 -10   3        0.79        0.93      0.94 o 
  -5 -10   3        0.07        0.33      0.78 o 
  -4 -10   3        1.37        3.09      1.88 o 
  -3 -10   3        0.01        1.99      1.75 o 
  -2 -10   3        0.16       -0.09      2.14 o 
  -1 -10   3        0.11        0.52      0.77 o 
   0 -10   3        0.41        0.65      1.05 o 
   1 -10   3        0.05        0.72      0.66 o 
   2 -10   3        0.46       -0.25      1.09 o 
   3 -10   3        0.10        1.34      1.32 o 
  -9  -9   3        0.50        0.83      0.78 o 
  -8  -9   3        4.39        5.12      2.36 o 
  -7  -9   3        0.02       -0.20      0.92 o 
  -6  -9   3        0.11        0.75      0.83 o 
  -5  -9   3        3.12        3.33      1.34 o 
  -4  -9   3        2.27        2.20      0.97 o 
  -3  -9   3        0.86        1.13      0.90 o 
  -2  -9   3        1.80        3.38      1.71 o 
  -1  -9   3        0.02        0.53      0.67 o 
   0  -9   3        0.55        1.07      0.91 o 
   1  -9   3       11.23        7.93      5.43 o 
   2  -9   3        7.19        4.94      3.44 o 
   3  -9   3        6.86        4.20      4.08 o 
   4  -9   3        0.03        0.76      1.69 o 
   5  -9   3        0.38       -0.37      1.81 o 
 -10  -8   3        0.58        0.88      0.61 o 
  -9  -8   3        1.76        2.86      1.49 o 
  -8  -8   3        1.01        1.68      0.91 o 
  -7  -8   3       13.09       12.85      4.51 o 
  -6  -8   3        1.89        2.04      0.81 o 
  -5  -8   3        6.18        6.85      1.98 o 
  -4  -8   3        3.05        2.00      0.77 o 
  -3  -8   3       70.85       75.56      6.07 o 
  -2  -8   3       23.15       28.58      2.40 o 
  -1  -8   3        1.36        2.04      1.02 o 
   0  -8   3        0.00        0.74      0.67 o 
   1  -8   3        0.69        0.34      0.92 o 
   2  -8   3       38.84       33.01      2.52 o 
   3  -8   3        4.17        3.84      1.48 o 
   4  -8   3        2.63        2.25      2.41 o 
   5  -8   3        0.00        1.79      1.40 o 
   6  -8   3        0.04       -0.24      1.80 o 
 -10  -7   3        2.67        2.74      1.25 o 
  -9  -7   3        0.00       -0.57      0.81 o 
  -8  -7   3       18.37       13.15      4.27 o 
  -7  -7   3        4.78        4.60      1.54 o 
  -6  -7   3       59.10       52.18      2.65 o 
  -5  -7   3       25.67       22.33      1.71 o 
  -4  -7   3      199.33      232.13      6.53 o 
  -3  -7   3        6.06        6.08      0.63 o 
  -2  -7   3       30.65       32.71      2.24 o 
  -1  -7   3       19.57       19.17      2.37 o 
   0  -7   3        2.57        1.56      0.91 o 
   1  -7   3       83.18       92.16      3.99 o 
   2  -7   3      117.84      126.92      3.82 o 
   3  -7   3       22.86       20.67      1.22 o 
   4  -7   3        1.09        3.39      2.11 o 
   5  -7   3        4.59        3.91      1.87 o 
   7  -7   3        0.78        1.02      1.80 o 
 -11  -6   3        9.31        6.02      4.76 o 
 -10  -6   3        4.59        4.39      2.23 o 
  -9  -6   3        0.01        0.47      0.77 o 
  -8  -6   3       14.99       16.53      3.65 o 
  -7  -6   3       61.91       72.91      3.06 o 
  -6  -6   3      150.58      178.82      6.84 o 
  -5  -6   3      125.24      128.72      5.24 o 
  -4  -6   3        3.60        2.23      0.56 o 
  -3  -6   3      118.92      111.74      1.94 o 
  -2  -6   3       12.02       11.12      0.64 o 
  -1  -6   3        3.33        1.08      0.52 o 
   0  -6   3       18.60       16.45      2.49 o 
   1  -6   3      249.94      261.37      2.17 o 
   2  -6   3       52.68       49.67      1.55 o 
   3  -6   3       21.87       25.83      1.34 o 
   4  -6   3       12.62        8.43      0.91 o 
   5  -6   3        0.26        1.13      0.94 o 
   6  -6   3        1.79        1.70      1.20 o 
   7  -6   3        0.61        1.61      1.76 o 
   8  -6   3        1.14        0.85      1.64 o 
 -11  -5   3        1.47        2.28      1.45 o 
 -10  -5   3        2.02        1.25      0.49 o 
  -9  -5   3        0.10        0.92      0.68 o 
  -8  -5   3        1.13        2.16      0.74 o 
  -7  -5   3       53.17       53.03      2.94 o 
  -6  -5   3        0.59        0.41      0.69 o 
  -5  -5   3       47.17       46.01      1.92 o 
  -4  -5   3        3.91        3.36      0.90 o 
  -3  -5   3        1.57        1.14      0.47 o 
  -2  -5   3        0.99        0.59      0.33 o 
  -1  -5   3      164.24      188.09      3.61 o 
   0  -5   3        6.04        4.74      0.53 o 
   1  -5   3      341.39      365.11      7.35 o 
   2  -5   3       30.38       26.77      1.26 o 
   3  -5   3        3.08        2.57      0.60 o 
   4  -5   3       69.21       62.88      2.74 o 
   5  -5   3        5.70        5.53      2.02 o 
   6  -5   3        1.79        0.69      0.77 o 
   7  -5   3        1.49        2.56      1.18 o 
   8  -5   3        0.12        0.55      0.61 o 
 -11  -4   3        0.06        1.00      0.73 o 
 -10  -4   3        1.10        1.63      1.03 o 
  -9  -4   3        0.18        0.23      0.91 o 
  -8  -4   3       41.95       41.96      2.50 o 
  -7  -4   3        1.20        1.22      0.70 o 
  -6  -4   3       23.67       21.86      1.60 o 
  -5  -4   3        8.90       14.38      1.57 o 
  -4  -4   3      535.41      664.98      8.97 o 
  -3  -4   3      235.28      230.12      9.61 o 
  -2  -4   3       86.95       83.78      1.73 o 
  -1  -4   3       21.78       16.66      0.75 o 
   0  -4   3      454.57      479.64      8.30 o 
   1  -4   3       78.84       91.55      2.22 o 
   2  -4   3       23.40       24.06      0.83 o 
   3  -4   3       36.18       35.38      0.90 o 
   4  -4   3       27.19       23.79      0.89 o 
   5  -4   3       37.87       38.44      3.39 o 
   6  -4   3        0.75        1.77      0.77 o 
   7  -4   3        3.64        3.45      1.41 o 
   8  -4   3        0.00        0.57      1.06 o 
   9  -4   3        0.03        0.74      0.76 o 
 -11  -3   3        0.01        1.60      1.62 o 
 -10  -3   3       18.09       14.51      2.30 o 
  -9  -3   3       40.01       38.28      2.03 o 
  -8  -3   3       14.97       14.89      3.48 o 
  -7  -3   3      133.71      144.27      5.59 o 
  -6  -3   3       10.47        7.59      1.81 o 
  -5  -3   3       12.03       10.98      0.80 o 
  -4  -3   3       45.17       45.07      1.57 o 
  -3  -3   3      189.61      201.75      2.73 o 
  -2  -3   3     1033.79     1121.26     16.70 o 
  -1  -3   3       26.14       27.14      0.69 o 
   0  -3   3      268.14      263.88      5.67 o 
   1  -3   3      381.37      383.97      6.50 o 
   2  -3   3      159.77      153.54      1.82 o 
   3  -3   3        0.42        1.95      0.50 o 
   4  -3   3      138.97      133.10      2.68 o 
   5  -3   3       10.41        7.17      2.32 o 
   6  -3   3        4.21        6.26      2.54 o 
   7  -3   3        7.97        7.86      3.32 o 
   8  -3   3        0.00       -0.34      1.18 o 
   9  -3   3        3.20        1.58      1.99 o 
 -11  -2   3        0.08        1.83      2.09 o 
 -10  -2   3        1.22        1.50      1.08 o 
  -9  -2   3        0.04        0.75      0.56 o 
  -8  -2   3        0.46        0.22      0.62 o 
  -7  -2   3       18.88       17.33      1.33 o 
  -6  -2   3       73.69       76.05      1.88 o 
  -5  -2   3      172.30      161.91      7.44 o 
  -4  -2   3       55.57       51.29      1.68 o 
  -3  -2   3      404.43      399.33      5.17 o 
  -2  -2   3       15.16       18.14      0.59 o 
  -1  -2   3       80.33       70.61      0.98 o 
   0  -2   3      626.97      612.23      5.81 o 
   1  -2   3       43.26       40.06      0.82 o 
   2  -2   3       22.22       22.06      1.15 o 
   3  -2   3        3.79        4.34      0.49 o 
   4  -2   3       68.43       56.90      1.34 o 
   5  -2   3      164.34      169.79      5.27 o 
   6  -2   3       75.98       78.36      5.60 o 
   7  -2   3       66.92       65.13      4.51 o 
   8  -2   3       11.96       11.10      3.88 o 
   9  -2   3        0.43        1.22      0.82 o 
  10  -2   3        0.06        0.70      0.89 o 
 -11  -1   3        0.11        0.21      1.06 o 
 -10  -1   3        2.50        2.99      1.92 o 
  -9  -1   3        0.74        1.39      1.57 o 
  -8  -1   3        4.54        3.09      1.00 o 
  -7  -1   3        0.10        0.15      0.31 o 
  -6  -1   3      111.46      108.58      4.30 o 
  -5  -1   3       52.63       59.51      2.51 o 
  -4  -1   3        1.75        1.57      0.36 o 
  -3  -1   3      767.85      792.62      8.28 o 
  -2  -1   3      348.99      326.41      5.64 o 
  -1  -1   3      392.08      377.51      5.41 o 
   0  -1   3     1030.93     1008.93     11.88 o 
   1  -1   3        7.31        8.31      0.52 o 
   2  -1   3      145.26      171.23      2.26 o 
   3  -1   3      179.81      183.01      2.06 o 
   4  -1   3      365.41      414.76      3.24 o 
   5  -1   3      149.10      156.77      5.61 o 
   6  -1   3       54.26       56.51      2.65 o 
   7  -1   3       23.82       24.39      7.14 o 
   8  -1   3        5.71        5.44      2.28 o 
   9  -1   3        2.06        2.38      1.43 o 
  10  -1   3        0.00        0.58      0.92 o 
 -11   0   3        0.00        1.15      1.29 o 
 -10   0   3        1.60        2.28      2.80 o 
  -9   0   3        2.95        2.50      1.56 o 
  -8   0   3        1.34        1.70      0.68 o 
  -7   0   3       66.72       70.53      3.98 o 
  -6   0   3       25.22       25.87      1.04 o 
  -5   0   3       88.44       95.29      2.06 o 
  -4   0   3        9.69        8.40      0.39 o 
  -3   0   3       15.15       12.97      1.13 o 
  -2   0   3      210.53      207.55      3.96 o 
  -1   0   3     1981.45     1874.92     27.84 o 
   0   0   3     1390.84     1242.35     13.02 o 
   1   0   3      101.19      106.91      1.16 o 
   2   0   3      517.40      515.54      6.47 o 
   3   0   3        2.01        2.11      0.37 o 
   4   0   3      604.74      670.65      5.83 o 
   5   0   3       28.28       25.09      1.07 o 
   6   0   3      157.52      144.34      4.84 o 
   7   0   3       63.80       56.21      4.68 o 
   8   0   3       34.70       36.44      2.55 o 
   9   0   3        9.66        7.82      2.63 o 
  10   0   3        0.07        0.03      0.68 o 
  11   0   3        7.02        7.32      5.69 o 
  -9   1   3        0.94        3.18      3.03 o 
  -8   1   3        1.15        1.67      0.57 o 
  -7   1   3       47.80       48.64      2.03 o 
  -6   1   3       68.31       63.04      3.89 o 
  -5   1   3      117.59      120.99      3.10 o 
  -4   1   3       82.06       83.15      1.91 o 
  -3   1   3      114.69      124.39      2.81 o 
  -2   1   3      332.57      305.16      3.64 o 
  -1   1   3      435.63      423.45      7.15 o 
   0   1   3     3374.05     3196.92     20.10 o 
   1   1   3      254.12      200.95      3.09 o 
   2   1   3       49.13       46.70      1.00 o 
   3   1   3       19.13       17.55      0.61 o 
   4   1   3       26.90       28.20      1.09 o 
   5   1   3        4.31        5.87      1.27 o 
   6   1   3        2.60        2.35      0.71 o 
   7   1   3      137.19      141.77      8.23 o 
   8   1   3      186.03      189.90      6.33 o 
   9   1   3        0.39        0.55      1.00 o 
  10   1   3        0.68        0.35      0.98 o 
  11   1   3        3.54        3.46      1.94 o 
 -10   2   3        6.99        5.50      2.59 o 
  -9   2   3        0.14       -0.01      1.08 o 
  -8   2   3        0.16        1.24      1.00 o 
  -7   2   3        3.67        3.77      1.44 o 
  -6   2   3        6.99        7.14      1.64 o 
  -5   2   3       30.23       30.84      0.88 o 
  -4   2   3        0.17        0.40      0.23 o 
  -3   2   3       67.22       77.16      1.79 o 
  -2   2   3       85.64       86.88      1.63 o 
  -1   2   3      968.43      947.71     29.13 o 
   0   2   3      340.42      337.35      3.77 o 
   1   2   3       93.94      104.54      1.13 o 
   2   2   3       14.59       19.03      0.65 o 
   3   2   3      202.35      209.74      5.23 o 
   4   2   3       38.42       39.93      1.42 o 
   5   2   3        0.12        0.54      0.55 o 
   6   2   3        0.00        0.23      0.30 o 
   7   2   3       64.49       55.48      2.71 o 
   8   2   3       20.99       17.27      1.64 o 
   9   2   3       19.69       21.64      6.75 o 
  10   2   3        1.47        1.57      1.90 o 
  11   2   3        0.11        0.60      1.03 o 
 -10   3   3        4.14        3.49      2.72 o 
  -9   3   3        0.55        0.93      1.60 o 
  -8   3   3        1.74        1.92      1.27 o 
  -7   3   3        0.12        0.43      0.45 o 
  -6   3   3        1.47        1.21      0.43 o 
  -5   3   3        1.79        2.34      0.54 o 
  -4   3   3       37.33       34.98      1.68 o 
  -3   3   3       44.26       40.51      1.45 o 
  -2   3   3        1.54        2.01      0.45 o 
  -1   3   3      275.09      251.90      5.55 o 
   0   3   3       41.39       42.40      0.82 o 
   1   3   3      450.24      437.34      6.21 o 
   2   3   3        8.79        9.06      0.72 o 
   3   3   3       91.18       93.49      1.72 o 
   4   3   3      228.86      241.86      4.54 o 
   5   3   3        9.47       10.29      1.83 o 
   6   3   3       14.51       17.20      1.26 o 
   7   3   3      129.70      133.38      4.62 o 
   8   3   3       13.95       12.57      3.01 o 
   9   3   3       22.89       23.12      2.16 o 
  10   3   3        6.93        8.87      4.98 o 
  11   3   3        2.24        1.15      0.83 o 
  -9   4   3        1.83        1.68      1.07 o 
  -8   4   3        0.83        1.32      1.71 o 
  -7   4   3        3.10        1.28      1.14 o 
  -6   4   3        9.27        9.78      1.22 o 
  -5   4   3        6.64        5.32      1.03 o 
  -4   4   3        5.15        4.20      1.11 o 
  -3   4   3       31.23       31.27      1.88 o 
  -2   4   3       90.13       99.72      2.41 o 
  -1   4   3      186.98      176.04      3.85 o 
   0   4   3       34.53       36.30      1.22 o 
   1   4   3        8.28        6.92      1.14 o 
   2   4   3        0.37        0.61      0.42 o 
   3   4   3      476.02      525.27      5.22 o 
   4   4   3      178.12      193.02      4.04 o 
   5   4   3       86.58       85.59      2.63 o 
   6   4   3        9.99       11.91      2.73 o 
   7   4   3       95.27       91.56      3.45 o 
   8   4   3       77.39       62.26      3.09 o 
   9   4   3        1.30        1.59      0.64 o 
  10   4   3        8.20       10.06      5.18 o 
  11   4   3        0.60        1.18      1.52 o 
  -9   5   3        1.62        2.18      1.51 o 
  -8   5   3        0.20        0.63      0.81 o 
  -7   5   3       11.94        9.37      7.11 o 
  -6   5   3        0.00        0.41      0.40 o 
  -5   5   3       14.64       20.81      1.86 o 
  -4   5   3        4.57        3.62      1.54 o 
  -3   5   3       14.43       15.86      1.20 o 
  -2   5   3       36.19       30.26      3.03 o 
  -1   5   3        7.75       10.26      1.25 o 
   0   5   3        6.10        5.90      1.39 o 
   1   5   3       64.14       71.94      2.35 o 
   2   5   3      423.33      428.59      6.47 o 
   3   5   3      107.40      127.26      3.34 o 
   4   5   3        1.50        1.95      0.67 o 
   5   5   3        2.66        2.29      0.84 o 
   6   5   3      109.53      114.33      3.27 o 
   7   5   3        2.88        3.08      1.02 o 
   8   5   3        6.30        6.19      1.76 o 
   9   5   3        1.35        2.21      1.23 o 
  10   5   3        5.45        4.26      2.52 o 
  11   5   3        0.02        1.02      0.99 o 
  -8   6   3        0.01       -0.26      1.20 o 
  -7   6   3        0.00        1.10      0.89 o 
  -6   6   3        4.27        3.66      2.36 o 
  -5   6   3        1.21        1.40      0.80 o 
  -4   6   3       10.35       11.64      1.34 o 
  -3   6   3       58.47       65.00      3.30 o 
  -2   6   3       17.25       16.45      2.06 o 
  -1   6   3       46.58       54.08      2.88 o 
   0   6   3       81.34       92.54      3.41 o 
   1   6   3        0.00        0.43      0.41 o 
   2   6   3      149.86      152.48      5.86 o 
   3   6   3        2.31        4.20      1.02 o 
   4   6   3       14.33       13.53      3.46 o 
   5   6   3       38.02       41.84      2.05 o 
   6   6   3       52.64       54.05      2.41 o 
   7   6   3       72.57       69.26      3.36 o 
   8   6   3        3.19        1.88      0.92 o 
   9   6   3        0.19        1.27      0.66 o 
  10   6   3        0.31        0.58      0.46 o 
  11   6   3        0.01        0.96      0.82 o 
  -7   7   3        0.01        0.92      1.12 o 
  -6   7   3        0.72        0.61      0.59 o 
  -5   7   3        0.01        0.41      0.38 o 
  -4   7   3        0.04        0.03      0.49 o 
  -3   7   3        1.94        3.38      1.09 o 
  -2   7   3       13.02       12.85      4.42 o 
  -1   7   3       17.64       22.25      1.59 o 
   0   7   3      150.44      156.05      3.79 o 
   1   7   3        0.54        0.73      0.61 o 
   2   7   3        3.77        3.69      1.18 o 
   3   7   3        0.27        0.98      0.69 o 
   4   7   3       40.44       43.61      2.18 o 
   5   7   3       40.24       43.12      2.21 o 
   6   7   3      150.22      140.41      4.71 o 
   7   7   3       37.94       38.21      2.90 o 
   8   7   3       13.97       12.67      4.42 o 
   9   7   3        0.57        1.34      0.70 o 
  10   7   3        7.75        6.56      2.98 o 
  11   7   3        7.52        4.29      3.34 o 
  -6   8   3        0.02        0.20      1.01 o 
  -5   8   3        0.02        0.55      0.69 o 
  -4   8   3        0.67        0.42      0.44 o 
  -3   8   3        0.34        0.59      0.54 o 
  -2   8   3        3.71        3.55      1.44 o 
  -1   8   3       11.19        9.91      1.46 o 
   0   8   3       20.05       20.14      1.54 o 
   1   8   3        6.82        7.53      2.19 o 
   2   8   3       82.27       81.71      3.06 o 
   3   8   3        1.81        1.97      0.76 o 
   4   8   3       89.75       95.04      3.20 o 
   5   8   3       15.03       18.57      4.96 o 
   6   8   3       57.19       56.80      2.61 o 
   7   8   3        0.01        0.25      0.66 o 
   8   8   3        0.21        1.06      0.68 o 
   9   8   3        0.19        0.45      0.49 o 
  10   8   3        2.37        1.76      1.03 o 
  -4   9   3        0.20        1.49      1.22 o 
  -3   9   3        4.35        2.20      1.49 o 
  -2   9   3        0.26        0.39      0.42 o 
  -1   9   3        0.10        0.40      0.36 o 
   0   9   3        2.90        3.04      1.45 o 
   1   9   3        8.67        6.59      2.53 o 
   2   9   3       55.27       55.14      2.19 o 
   3   9   3       31.50       26.83      3.00 o 
   4   9   3        0.14        0.80      0.66 o 
   5   9   3       34.74       33.71      2.53 o 
   6   9   3       27.64       29.28      2.51 o 
   7   9   3        0.10        2.13      0.97 o 
   8   9   3        1.01        1.54      0.76 o 
   9   9   3        0.00        0.34      0.59 o 
  10   9   3        1.44        1.75      1.15 o 
  -4  10   3        3.52        1.88      1.60 o 
  -3  10   3       12.78        6.85      5.20 o 
  -2  10   3        0.02        0.68      1.13 o 
  -1  10   3        0.98        0.85      0.75 o 
   0  10   3        5.29        3.98      1.86 o 
   1  10   3       27.06       26.53      2.34 o 
   2  10   3       19.75       22.30      2.97 o 
   3  10   3        0.04        0.25      0.56 o 
   4  10   3       28.28       28.06      2.21 o 
   5  10   3        0.42        1.42      0.69 o 
   6  10   3        3.47        2.31      0.98 o 
   7  10   3       12.49        8.35      3.91 o 
   8  10   3        1.07        1.66      0.67 o 
   9  10   3        2.10        2.72      1.58 o 
  -2  11   3        0.99        0.74      0.54 o 
  -1  11   3        0.04        0.82      0.99 o 
   0  11   3        0.63        0.38      0.89 o 
   1  11   3        0.73        1.55      1.10 o 
   2  11   3        3.38        3.38      2.63 o 
   3  11   3       11.36        8.88      6.50 o 
   4  11   3        4.73        3.87      1.56 o 
   5  11   3        7.12        5.40      3.05 o 
   6  11   3        0.34        0.80      1.40 o 
   7  11   3        0.49        1.02      0.95 o 
   8  11   3        5.22        5.82      2.77 o 
   1  12   3        1.75        1.74      1.67 o 
   2  12   3        0.88        1.33      1.14 o 
   3  12   3        0.78        0.63      0.52 o 
   4  12   3        0.07        0.62      1.20 o 
   5  12   3        6.31        4.73      2.71 o 
   6  12   3        1.08        2.01      1.90 o 
  -6 -11   4        0.06        0.90      1.20 o 
  -5 -11   4        0.15        0.74      0.90 o 
  -4 -11   4        0.00        0.11      1.30 o 
  -3 -11   4        9.14        8.43      4.90 o 
  -2 -11   4        2.39        2.07      1.14 o 
  -1 -11   4        0.16        0.62      0.85 o 
   0 -11   4        0.20        0.81      0.73 o 
  -8 -10   4        0.05        0.74      0.93 o 
  -7 -10   4        4.24        3.59      2.43 o 
  -6 -10   4        5.41        4.33      3.51 o 
  -5 -10   4        0.04       -0.31      1.21 o 
  -4 -10   4        0.47        1.16      1.07 o 
  -3 -10   4        0.58        1.01      0.88 o 
  -2 -10   4        1.33        0.87      1.16 o 
  -1 -10   4        1.61        2.13      1.41 o 
   0 -10   4        0.71        1.29      0.81 o 
   1 -10   4        3.73        3.43      2.38 o 
   2 -10   4        0.07        1.45      2.23 o 
   3 -10   4        0.88        1.09      0.81 o 
  -9  -9   4        0.60        1.17      0.77 o 
  -8  -9   4        0.77        1.43      1.01 o 
  -7  -9   4       16.48       11.68      6.29 o 
  -6  -9   4        0.04        0.80      0.83 o 
  -5  -9   4        0.12        0.68      1.08 o 
  -4  -9   4        3.09        2.85      2.40 o 
  -3  -9   4        7.71        7.69      3.14 o 
  -2  -9   4       10.25        8.48      3.18 o 
  -1  -9   4        1.53        1.79      0.86 o 
   0  -9   4        6.58        8.49      3.49 o 
   1  -9   4        9.64        6.29      3.64 o 
   2  -9   4        1.94        2.46      1.40 o 
   3  -9   4        0.73        0.93      2.01 o 
   4  -9   4        0.23        0.24      1.10 o 
  -9  -8   4        0.37        0.60      0.64 o 
  -8  -8   4        4.22        4.09      2.23 o 
  -7  -8   4        7.97        8.48      2.89 o 
  -6  -8   4        0.72        0.75      0.58 o 
  -5  -8   4        0.37        1.17      0.55 o 
  -4  -8   4       16.61       15.33      4.49 o 
  -3  -8   4      202.58      231.90     19.24 o 
  -2  -8   4       27.22       26.75      2.41 o 
  -1  -8   4        3.58        5.14      2.20 o 
   0  -8   4       39.11       37.88      2.93 o 
   1  -8   4        2.16        2.06      0.99 o 
   2  -8   4       10.19        7.00      3.22 o 
   3  -8   4        0.34        2.19      1.64 o 
   4  -8   4        0.30        1.54      2.09 o 
   5  -8   4        0.40        0.95      1.23 o 
 -10  -7   4        0.03        0.98      0.70 o 
  -9  -7   4        5.35        3.78      1.88 o 
  -8  -7   4        0.00        0.48      0.71 o 
  -7  -7   4        0.35        0.29      0.55 o 
  -6  -7   4        6.59        7.43      2.32 o 
  -5  -7   4       42.80       44.86      2.72 o 
  -4  -7   4       60.56       50.83      1.91 o 
  -3  -7   4        0.49        0.18      0.24 o 
  -2  -7   4       12.69       10.06      4.06 o 
  -1  -7   4       20.28       16.32      5.15 o 
   0  -7   4        0.08        0.43      0.85 o 
   1  -7   4      211.45      228.65      5.04 o 
   2  -7   4       65.29       68.34      4.88 o 
   3  -7   4       11.13       10.99      1.45 o 
   4  -7   4        0.00       -0.03      1.87 o 
   5  -7   4        3.46        5.49      4.51 o 
   6  -7   4        2.38        2.03      2.54 o 
 -10  -6   4        0.14        0.49      0.44 o 
  -9  -6   4        0.11        0.69      0.84 o 
  -8  -6   4        3.10        2.33      1.13 o 
  -7  -6   4       17.95       20.87      2.24 o 
  -6  -6   4        1.80        1.88      0.93 o 
  -5  -6   4       19.67       21.78      1.47 o 
  -4  -6   4      159.82      144.09      7.54 o 
  -3  -6   4       21.10       19.30      0.83 o 
  -2  -6   4       68.98       60.09      3.19 o 
  -1  -6   4        5.69        6.38      0.48 o 
   0  -6   4       45.16       46.34      0.85 o 
   1  -6   4       37.15       30.35      1.43 o 
   2  -6   4       14.70       15.09      0.82 o 
   3  -6   4       71.68       81.56      3.44 o 
   4  -6   4       11.03       10.81      1.10 o 
   5  -6   4        4.72        4.14      2.12 o 
   6  -6   4        0.67        0.80      0.81 o 
   7  -6   4        1.91        2.13      2.37 o 
 -11  -5   4        3.36        2.50      1.18 o 
 -10  -5   4        2.16        1.84      1.39 o 
  -9  -5   4       13.55       14.25      2.21 o 
  -8  -5   4        0.02        0.73      0.38 o 
  -7  -5   4        4.84        6.37      1.76 o 
  -6  -5   4       78.02       90.96      2.60 o 
  -5  -5   4       54.31       63.75      2.34 o 
  -4  -5   4      160.30      176.81      5.40 o 
  -3  -5   4      114.60      115.27      3.40 o 
  -2  -5   4        0.10        0.23      0.36 o 
  -1  -5   4        1.19        0.70      0.28 o 
   0  -5   4        0.54        1.15      0.45 o 
   1  -5   4       96.72       98.99      1.66 o 
   2  -5   4        7.89        9.78      2.31 o 
   3  -5   4        1.23        0.63      0.26 o 
   4  -5   4        3.46        3.32      1.28 o 
   5  -5   4       22.06       22.25      3.53 o 
   6  -5   4       27.13       26.09      2.55 o 
   7  -5   4        0.91        0.08      1.27 o 
   8  -5   4        1.87        2.99      1.65 o 
 -11  -4   4        2.48        2.70      1.85 o 
 -10  -4   4        3.32        2.97      1.26 o 
  -9  -4   4       41.69       43.90      2.23 o 
  -8  -4   4        5.71        5.95      1.78 o 
  -7  -4   4      160.90      177.26      5.93 o 
  -6  -4   4       53.34       48.46      3.08 o 
  -5  -4   4       12.45       11.24      2.72 o 
  -4  -4   4        0.93        0.32      0.82 o 
  -3  -4   4       27.58       26.51      1.38 o 
  -2  -4   4      165.75      167.91      4.23 o 
  -1  -4   4       18.21       22.62      1.22 o 
   0  -4   4       40.03       48.07      1.59 o 
   1  -4   4       28.07       26.53      1.23 o 
   2  -4   4       20.18       18.85      0.87 o 
   3  -4   4       37.82       33.93      1.07 o 
   4  -4   4       83.16       70.76      3.76 o 
   5  -4   4      408.99      445.37     11.19 o 
   6  -4   4       68.32       71.83      4.05 o 
   7  -4   4        0.57        1.32      0.92 o 
   8  -4   4        1.08        1.58      0.66 o 
   9  -4   4        0.57        1.86      1.23 o 
 -11  -3   4        0.21        0.50      1.00 o 
 -10  -3   4        0.66        0.74      1.27 o 
  -9  -3   4        0.22       -0.11      1.11 o 
  -8  -3   4        5.58        4.14      1.32 o 
  -7  -3   4      173.50      186.09      4.19 o 
  -6  -3   4        1.51        1.50      0.48 o 
  -5  -3   4       38.83       38.03      1.67 o 
  -4  -3   4       65.61       64.30      1.84 o 
  -3  -3   4      228.52      252.23      5.25 o 
  -2  -3   4      213.30      231.85      7.01 o 
  -1  -3   4      534.98      556.13     14.43 o 
   0  -3   4      142.50      146.84      3.91 o 
   1  -3   4       22.85       22.18      0.91 o 
   2  -3   4       14.44       15.21      0.62 o 
   3  -3   4        4.38        7.35      1.36 o 
   4  -3   4        0.15        0.20      0.24 o 
   5  -3   4       11.20       10.90      2.06 o 
   6  -3   4       13.00       13.01      5.01 o 
   7  -3   4        5.02        4.67      2.12 o 
   8  -3   4        0.25        1.04      1.02 o 
   9  -3   4        0.60        1.22      1.15 o 
 -11  -2   4        1.23        0.83      1.74 o 
 -10  -2   4        1.45        1.54      0.80 o 
  -9  -2   4        9.96        9.36      3.33 o 
  -8  -2   4       70.72       74.50      2.81 o 
  -7  -2   4       18.92       18.35      1.74 o 
  -6  -2   4        0.27        0.54      0.31 o 
  -5  -2   4       14.72       14.16      1.04 o 
  -4  -2   4       22.27       17.61      1.13 o 
  -3  -2   4       36.64       41.32      1.53 o 
  -2  -2   4       22.58       22.56      1.10 o 
  -1  -2   4       37.50       34.95      0.98 o 
   0  -2   4       17.24       15.74      0.64 o 
   1  -2   4       47.97       50.39      1.43 o 
   2  -2   4      136.84      141.64      3.82 o 
   3  -2   4      238.05      256.86      6.02 o 
   4  -2   4       30.09       33.39      1.14 o 
   5  -2   4        3.42        2.52      0.54 o 
   6  -2   4        3.30        2.11      0.73 o 
   7  -2   4        3.95        3.04      1.69 o 
   8  -2   4        5.58        4.60      1.90 o 
   9  -2   4        0.88        0.53      0.58 o 
  10  -2   4        3.39        2.78      1.82 o 
 -11  -1   4        0.05        0.63      1.42 o 
 -10  -1   4        0.03        0.00      2.25 o 
  -9  -1   4        1.98        1.19      0.92 o 
  -8  -1   4       22.29       22.89      1.97 o 
  -7  -1   4        9.79       10.79      0.99 o 
  -6  -1   4        4.52        3.60      0.99 o 
  -5  -1   4       80.99       95.35      2.41 o 
  -4  -1   4       24.95       25.42      1.46 o 
  -3  -1   4        2.36        2.15      0.53 o 
  -2  -1   4       44.00       41.53      2.02 o 
  -1  -1   4        5.41        4.76      0.84 o 
   0  -1   4       51.51       53.32      1.40 o 
   1  -1   4       32.57       39.15      1.09 o 
   2  -1   4      186.17      218.71      3.07 o 
   3  -1   4      285.20      328.92      3.16 o 
   4  -1   4      265.91      295.04      6.38 o 
   5  -1   4      149.69      155.97      4.61 o 
   6  -1   4        5.94        4.95      1.13 o 
   7  -1   4        4.89        4.66      1.87 o 
   8  -1   4       55.21       60.09      3.50 o 
   9  -1   4        3.42        2.68      1.29 o 
  10  -1   4        5.01        5.75      3.77 o 
 -10   0   4        0.82        0.59      1.17 o 
  -9   0   4        0.77        1.31      1.04 o 
  -8   0   4        1.37        1.46      0.75 o 
  -7   0   4        1.93        1.80      0.64 o 
  -6   0   4        4.38        4.54      0.51 o 
  -5   0   4       22.78       19.96      1.51 o 
  -4   0   4       25.44       26.36      2.18 o 
  -3   0   4      162.05      178.21      4.57 o 
  -2   0   4       26.20       29.58      0.87 o 
  -1   0   4      676.58      644.99     10.05 o 
   0   0   4      342.06      326.44      3.29 o 
   1   0   4       20.01       19.05      0.66 o 
   2   0   4      344.27      338.27      5.07 o 
   3   0   4      219.11      226.28      6.70 o 
   4   0   4       33.30       35.67      1.06 o 
   5   0   4       43.19       38.01      1.74 o 
   6   0   4       43.62       36.16      1.77 o 
   7   0   4       30.92       29.02      1.32 o 
   8   0   4        5.92        8.12      3.78 o 
   9   0   4        2.15        0.52      1.24 o 
  10   0   4        0.00        0.47      0.56 o 
 -10   1   4        0.76        1.88      2.00 o 
  -9   1   4        0.01        1.08      0.88 o 
  -8   1   4        1.48        1.41      1.00 o 
  -7   1   4        0.00        0.21      0.16 o 
  -6   1   4        5.12        4.36      1.89 o 
  -5   1   4        9.58       10.54      1.76 o 
  -4   1   4       71.52       83.74      3.65 o 
  -3   1   4       10.83        5.86      1.14 o 
  -2   1   4       35.97       41.20      2.18 o 
  -1   1   4      350.05      334.19      6.95 o 
   0   1   4       79.12       73.25      1.54 o 
   1   1   4       36.67       38.62      0.86 o 
   2   1   4       15.26       15.67      0.92 o 
   3   1   4      496.50      548.29      8.52 o 
   4   1   4      200.04      211.75      4.09 o 
   5   1   4       26.71       21.19      0.98 o 
   6   1   4       22.76       27.09      1.43 o 
   7   1   4        1.86        1.40      0.50 o 
   8   1   4        1.19        2.21      1.03 o 
   9   1   4        0.02        0.23      1.36 o 
  10   1   4        0.00        0.68      0.74 o 
  11   1   4        0.63        0.85      0.96 o 
 -10   2   4        1.22        1.77      1.65 o 
  -9   2   4        1.15       -0.10      1.08 o 
  -8   2   4        1.48        0.95      1.02 o 
  -7   2   4        1.51        2.58      0.95 o 
  -6   2   4        0.88        0.66      0.27 o 
  -5   2   4        0.01        0.06      0.18 o 
  -4   2   4       33.31       32.41      2.07 o 
  -3   2   4      700.41      728.12     10.18 o 
  -2   2   4     2939.02     3164.03     20.88 o 
  -1   2   4     1107.11     1169.85     14.52 o 
   0   2   4       65.96       47.58      0.97 o 
   1   2   4       81.66       87.52      1.38 o 
   2   2   4      112.29      113.53      2.37 o 
   3   2   4        3.32        3.70      1.08 o 
   4   2   4      128.47      129.84      4.27 o 
   5   2   4       70.85       72.06      3.06 o 
   6   2   4       38.23       40.03      2.04 o 
   7   2   4       17.53       22.65      1.73 o 
   8   2   4        8.59        8.38      2.67 o 
   9   2   4        2.68        1.94      1.17 o 
  10   2   4        1.07        1.57      0.81 o 
  11   2   4        4.14        4.21      3.19 o 
  -9   3   4        0.25        0.82      1.62 o 
  -8   3   4        9.08        6.51      5.51 o 
  -7   3   4        2.72        1.39      1.14 o 
  -6   3   4        0.69        1.05      0.56 o 
  -5   3   4        3.21        3.14      0.46 o 
  -4   3   4       11.66       12.24      1.16 o 
  -3   3   4      285.51      311.91      8.54 o 
  -2   3   4      819.13      870.40      7.31 o 
  -1   3   4      522.85      580.30      5.77 o 
   0   3   4      912.46      998.49      8.84 o 
   1   3   4        1.79        2.16      0.55 o 
   2   3   4      120.65      106.37      3.54 o 
   3   3   4      244.15      232.33      3.40 o 
   4   3   4        0.00        0.82      0.51 o 
   5   3   4        0.29       -0.09      0.68 o 
   6   3   4       60.99       56.47      2.26 o 
   7   3   4       75.82       80.51      2.76 o 
   8   3   4       34.45       29.87      1.97 o 
   9   3   4        2.72        1.18      0.69 o 
  10   3   4        2.73        2.54      1.20 o 
  11   3   4        5.41        2.33      2.43 o 
  -9   4   4        0.19        1.66      2.33 o 
  -8   4   4        1.55        2.70      2.47 o 
  -7   4   4        0.01        0.52      0.63 o 
  -6   4   4        0.24        0.46      0.28 o 
  -5   4   4        3.19        2.71      1.03 o 
  -4   4   4        1.49        1.76      0.64 o 
  -3   4   4       47.04       45.49      1.39 o 
  -2   4   4      122.03      127.33      3.43 o 
  -1   4   4       19.72       16.66      0.90 o 
   0   4   4       10.75       14.16      1.82 o 
   1   4   4      158.46      153.79      4.94 o 
   2   4   4       88.99       95.91      2.10 o 
   3   4   4        3.04        4.87      1.06 o 
   4   4   4      102.27       98.84      3.51 o 
   5   4   4      117.92      113.74      3.42 o 
   6   4   4       27.53       25.14      1.72 o 
   7   4   4      394.84      410.87      7.24 o 
   8   4   4       27.95       26.43      2.05 o 
   9   4   4       11.50       10.62      3.16 o 
  10   4   4        3.91        3.61      1.61 o 
  11   4   4        1.53        2.82      1.80 o 
  -7   5   4        8.31        5.78      4.68 o 
  -6   5   4        8.78        6.40      3.33 o 
  -5   5   4        0.42        0.38      0.51 o 
  -4   5   4        0.30        1.22      0.56 o 
  -3   5   4        0.00        0.38      0.37 o 
  -2   5   4       45.59       42.27      2.74 o 
  -1   5   4        2.22        2.25      0.62 o 
   0   5   4       51.98       51.56      1.88 o 
   1   5   4      260.77      275.47      5.22 o 
   2   5   4       38.10       33.95      1.58 o 
   3   5   4      112.15      115.29      3.17 o 
   4   5   4       18.06       22.07      2.20 o 
   5   5   4      166.01      156.60      5.24 o 
   6   5   4       73.92       66.43      2.30 o 
   7   5   4        1.73        4.46      1.16 o 
   8   5   4        6.89        5.51      1.32 o 
   9   5   4        0.09        0.76      0.46 o 
  10   5   4        1.32        1.51      0.65 o 
  11   5   4        2.28        1.06      0.80 o 
  -8   6   4        6.63        5.25      1.71 o 
  -7   6   4        7.14        3.67      4.20 o 
  -6   6   4        0.11        0.68      1.29 o 
  -5   6   4        0.04        0.33      0.42 o 
  -4   6   4        4.50        4.34      1.66 o 
  -3   6   4        2.92        2.30      0.72 o 
  -2   6   4        0.75        0.92      0.52 o 
  -1   6   4        0.17        0.62      0.57 o 
   0   6   4       39.85       43.51      2.33 o 
   1   6   4        1.50        2.00      0.69 o 
   2   6   4       23.82       25.97      1.48 o 
   3   6   4       32.15       30.25      1.56 o 
   4   6   4       72.77       81.77      2.58 o 
   5   6   4       27.82       25.83      2.66 o 
   6   6   4        0.04        0.47      1.09 o 
   7   6   4        6.56        7.14      2.26 o 
   8   6   4       22.48       16.60      4.56 o 
   9   6   4        4.86        5.84      2.64 o 
  10   6   4        0.01        0.53      0.46 o 
  11   6   4        0.40        1.02      1.75 o 
  -7   7   4        0.05       -0.13      0.74 o 
  -6   7   4        0.78        1.04      2.23 o 
  -5   7   4        7.38        5.92      1.77 o 
  -4   7   4       10.33       10.78      1.54 o 
  -3   7   4        0.14        0.72      0.61 o 
  -2   7   4        4.22        4.80      1.74 o 
  -1   7   4        1.32        1.29      0.47 o 
   0   7   4        0.03       -0.22      0.56 o 
   1   7   4        2.21        2.35      0.76 o 
   2   7   4        0.93        1.08      0.59 o 
   3   7   4        9.22       10.64      2.68 o 
   4   7   4        0.02        0.65      0.91 o 
   5   7   4       77.16       77.38      2.52 o 
   6   7   4        9.37        9.77      3.28 o 
   7   7   4       14.44       16.67      2.92 o 
   8   7   4        0.01        0.66      0.89 o 
   9   7   4        0.65        0.36      0.95 o 
  10   7   4        2.61        3.84      1.94 o 
  -6   8   4        1.63        1.46      1.09 o 
  -5   8   4        2.19        5.61      2.12 o 
  -4   8   4        3.36        2.07      1.12 o 
  -3   8   4        3.03        3.50      1.42 o 
  -2   8   4        3.10        2.75      1.26 o 
  -1   8   4        2.75        3.26      1.05 o 
   0   8   4        0.05        0.74      0.53 o 
   1   8   4       26.91       26.81      1.91 o 
   2   8   4        6.73        7.75      2.18 o 
   3   8   4        0.39        0.88      0.82 o 
   4   8   4       36.94       41.04      2.30 o 
   5   8   4       37.86       37.71      2.62 o 
   6   8   4       14.75       14.74      4.38 o 
   7   8   4        7.85        6.26      1.78 o 
   8   8   4        0.02        0.11      0.60 o 
   9   8   4        0.16        0.36      0.85 o 
  10   8   4        2.49        2.53      1.37 o 
  -4   9   4        1.25        0.48      0.63 o 
  -3   9   4        0.06        0.52      0.39 o 
  -2   9   4       22.12       23.24      1.46 o 
  -1   9   4        0.00        0.52      0.43 o 
   0   9   4        0.75        1.48      0.63 o 
   1   9   4       12.16        9.60      3.40 o 
   2   9   4        5.16        4.92      1.82 o 
   3   9   4       38.20       40.72      2.51 o 
   4   9   4      101.74      113.94     10.90 o 
   5   9   4       35.04       35.44      2.28 o 
   6   9   4       10.93        9.80      4.15 o 
   7   9   4        6.49        4.61      1.88 o 
   8   9   4        1.43        1.08      0.77 o 
   9   9   4        5.73        4.85      2.51 o 
  -3  10   4        3.31        3.01      1.68 o 
  -2  10   4        0.19        0.91      0.97 o 
  -1  10   4        6.32        5.43      3.92 o 
   0  10   4       14.05       11.04      5.89 o 
   1  10   4        8.48        6.50      2.71 o 
   2  10   4       31.22       35.20      2.39 o 
   3  10   4       16.74       13.41      4.93 o 
   4  10   4       14.34       10.27      4.31 o 
   5  10   4        0.22        0.54      0.71 o 
   6  10   4        2.64        2.68      1.05 o 
   7  10   4        6.34        4.18      2.19 o 
   8  10   4        4.36        2.93      2.09 o 
  -2  11   4        0.03        0.64      0.59 o 
  -1  11   4        0.08        0.96      0.81 o 
   0  11   4        1.05        0.07      1.05 o 
   1  11   4        2.28        1.77      1.06 o 
   2  11   4        1.19        0.76      0.96 o 
   3  11   4        0.01        0.23      1.40 o 
   4  11   4        0.55        1.25      0.93 o 
   5  11   4        6.11        4.72      2.88 o 
   6  11   4        1.12        2.01      1.48 o 
   7  11   4        0.10        0.95      1.12 o 
   1  12   4        3.51        1.46      1.27 o 
   2  12   4        1.00        1.22      1.15 o 
   3  12   4        0.58        0.58      0.93 o 
   4  12   4        0.47        1.38      0.85 o 
   5  12   4        0.04        0.96      1.10 o 
  -5 -11   5        1.79        0.65      1.58 o 
  -4 -11   5        0.50        0.18      1.26 o 
  -3 -11   5        0.01        0.76      0.88 o 
  -2 -11   5        0.05        1.05      1.03 o 
  -1 -11   5        0.55        0.49      0.84 o 
  -7 -10   5        1.42        2.60      2.70 o 
  -6 -10   5        0.00        0.49      0.71 o 
  -5 -10   5        0.94        0.70      0.82 o 
  -4 -10   5        0.64        1.02      0.94 o 
  -3 -10   5        0.50       -0.36      1.39 o 
  -2 -10   5        1.95        1.85      1.24 o 
  -1 -10   5        6.44        6.26      4.16 o 
   0 -10   5        0.00        0.74      0.64 o 
   1 -10   5        0.11        2.80      2.75 o 
   2 -10   5        2.03        0.78      1.23 o 
  -8  -9   5        0.48        1.34      0.94 o 
  -7  -9   5        0.43        0.66      1.16 o 
  -6  -9   5        2.97        1.84      1.76 o 
  -5  -9   5        1.20        0.63      0.84 o 
  -4  -9   5        0.00        0.52      0.69 o 
  -3  -9   5        0.56        1.24      0.92 o 
  -2  -9   5        0.04        0.73      0.61 o 
  -1  -9   5        0.01        1.12      0.94 o 
   0  -9   5        3.31        3.98      1.42 o 
   1  -9   5        6.33        5.74      3.47 o 
   2  -9   5        5.75        4.66      7.31 o 
   3  -9   5        1.21        1.74      2.26 o 
   4  -9   5        0.27        1.75      1.96 o 
  -9  -8   5        1.33        1.49      0.77 o 
  -8  -8   5        1.91        1.68      0.64 o 
  -7  -8   5        5.93        5.17      2.32 o 
  -6  -8   5        0.57        0.61      0.44 o 
  -5  -8   5        8.04        6.32      3.43 o 
  -4  -8   5       16.52       18.35      6.14 o 
  -3  -8   5        2.62        4.53      1.75 o 
  -2  -8   5        1.42        1.05      1.31 o 
  -1  -8   5        4.29        4.30      1.66 o 
   0  -8   5        2.41        1.95      1.32 o 
   1  -8   5        0.19        1.26      1.06 o 
   2  -8   5       24.25       25.36      3.13 o 
   3  -8   5        0.06        0.68      1.80 o 
   4  -8   5        1.40        4.27      4.04 o 
   5  -8   5        0.48        1.01      2.30 o 
 -10  -7   5        0.20        0.72      0.71 o 
  -9  -7   5        0.20        0.83      0.44 o 
  -8  -7   5        4.49        3.66      1.50 o 
  -7  -7   5       10.79        7.71      3.06 o 
  -6  -7   5       42.41       51.96      2.30 o 
  -5  -7   5        2.18        2.00      0.82 o 
  -4  -7   5       50.74       49.07      2.24 o 
  -3  -7   5       39.06       34.53      2.00 o 
  -2  -7   5        0.27        0.54      0.39 o 
  -1  -7   5        0.62        1.38      1.14 o 
   0  -7   5        0.14        0.63      0.74 o 
   1  -7   5       12.91        9.57      3.41 o 
   2  -7   5       22.55       19.27      2.18 o 
   3  -7   5        0.75        1.26      0.91 o 
   4  -7   5        0.06        1.52      2.41 o 
   5  -7   5        0.57        1.20      2.04 o 
   6  -7   5        0.40        2.09      2.48 o 
 -10  -6   5        0.64        0.39      0.63 o 
  -9  -6   5        3.79        3.41      2.24 o 
  -8  -6   5       15.47       13.36      4.50 o 
  -7  -6   5       26.14       25.05      2.33 o 
  -6  -6   5       64.31       63.09      2.75 o 
  -5  -6   5       23.71       26.22      1.70 o 
  -4  -6   5       27.67       31.20      1.51 o 
  -3  -6   5       34.10       35.94      1.52 o 
  -2  -6   5        0.49        0.95      0.40 o 
  -1  -6   5       18.27       13.73      0.83 o 
   0  -6   5       33.00       30.19      1.91 o 
   1  -6   5      118.41      133.08      4.28 o 
   2  -6   5       34.84       30.22      1.99 o 
   3  -6   5        0.56        1.55      0.58 o 
   4  -6   5        9.62        9.37      2.71 o 
   5  -6   5        0.73        0.73      0.95 o 
   6  -6   5        4.85        3.83      5.02 o 
   7  -6   5        0.45        1.00      1.52 o 
 -10  -5   5        0.68        0.90      1.27 o 
  -9  -5   5        1.77        1.33      0.85 o 
  -8  -5   5        1.10        0.95      0.65 o 
  -7  -5   5      127.68      141.37      3.46 o 
  -6  -5   5       24.86       24.85      1.68 o 
  -5  -5   5        3.09        4.15      1.16 o 
  -4  -5   5       17.39       19.01      1.91 o 
  -3  -5   5        4.10        6.22      1.89 o 
  -2  -5   5        6.24        6.08      1.54 o 
  -1  -5   5       36.49       35.12      1.83 o 
   0  -5   5       62.37       66.41      2.07 o 
   1  -5   5      190.02      203.97      3.79 o 
   2  -5   5       54.47       51.92      4.11 o 
   3  -5   5       46.22       47.89      3.63 o 
   4  -5   5        2.31        3.20      1.15 o 
   5  -5   5        4.63        4.71      2.63 o 
   6  -5   5        0.21        0.65      0.68 o 
   7  -5   5        0.61        0.90      0.68 o 
   8  -5   5        1.26        2.26      1.30 o 
 -10  -4   5        0.15        0.20      1.00 o 
  -9  -4   5        0.07        0.59      0.61 o 
  -8  -4   5       15.86       12.90      3.96 o 
  -7  -4   5       43.55       42.56      2.42 o 
  -6  -4   5        6.02        6.14      1.54 o 
  -5  -4   5        4.60        4.34      0.88 o 
  -4  -4   5       27.53       25.95      1.35 o 
  -3  -4   5       28.32       28.08      1.41 o 
  -2  -4   5        1.91        1.83      0.49 o 
  -1  -4   5        8.39        9.28      1.69 o 
   0  -4   5      156.95      164.71      9.25 o 
   1  -4   5       13.13       16.24      1.58 o 
   2  -4   5        3.59        3.98      0.93 o 
   3  -4   5       53.34       54.44      4.97 o 
   4  -4   5       27.33       25.99      1.40 o 
   5  -4   5       26.17       23.00      4.19 o 
   6  -4   5        1.73        1.87      1.62 o 
   7  -4   5        0.88        1.50      0.99 o 
   8  -4   5        1.44        3.29      1.76 o 
 -10  -3   5        4.71        5.41      2.27 o 
  -9  -3   5        6.59        6.31      2.53 o 
  -8  -3   5        3.92        3.11      1.17 o 
  -7  -3   5        1.50        2.37      0.67 o 
  -6  -3   5        8.81        8.41      1.49 o 
  -5  -3   5      150.46      160.14      4.19 o 
  -4  -3   5       69.90       66.65      1.66 o 
  -3  -3   5        1.93        2.77      0.91 o 
  -2  -3   5       46.82       43.87      1.71 o 
  -1  -3   5        0.32        0.40      0.46 o 
   0  -3   5       31.11       33.63      1.24 o 
   1  -3   5        0.71        0.62      0.34 o 
   2  -3   5       34.59       36.99      1.77 o 
   3  -3   5       93.07       94.79      4.50 o 
   4  -3   5       40.14       40.56      1.29 o 
   5  -3   5       11.04        8.62      1.64 o 
   6  -3   5        0.42        1.04      0.97 o 
   7  -3   5        4.37        5.00      2.36 o 
   8  -3   5        0.89        1.47      1.35 o 
   9  -3   5        2.98        3.89      2.45 o 
 -10  -2   5       20.27       16.16      1.99 o 
  -9  -2   5        0.82        1.95      1.41 o 
  -8  -2   5        8.03        6.45      4.31 o 
  -7  -2   5        2.04        1.58      0.74 o 
  -6  -2   5        0.28        0.54      0.30 o 
  -5  -2   5        1.82        1.65      0.68 o 
  -4  -2   5       14.42       14.60      0.81 o 
  -3  -2   5      385.61      457.56      7.59 o 
  -2  -2   5       23.63       25.12      1.10 o 
  -1  -2   5      321.19      342.36      9.01 o 
   0  -2   5        1.13        0.68      0.37 o 
   1  -2   5      174.10      178.65      5.58 o 
   2  -2   5       31.53       29.94      2.27 o 
   3  -2   5       22.69       21.82      0.95 o 
   4  -2   5       75.44       71.43      2.35 o 
   5  -2   5        5.81        5.25      1.42 o 
   6  -2   5        6.19        6.94      2.48 o 
   7  -2   5        1.33        0.97      0.96 o 
   8  -2   5        0.09        0.64      1.00 o 
   9  -2   5        1.31        1.52      1.18 o 
 -10  -1   5        0.01        0.76      0.59 o 
  -9  -1   5        0.86        2.48      1.38 o 
  -8  -1   5        8.14        6.62      3.12 o 
  -7  -1   5        2.68        2.97      1.37 o 
  -6  -1   5       19.32       22.95      2.52 o 
  -5  -1   5        6.45        7.46      1.74 o 
  -4  -1   5       58.35       58.72      1.26 o 
  -3  -1   5      159.91      181.77      3.49 o 
  -2  -1   5       82.08       76.83      2.27 o 
  -1  -1   5      233.22      250.89      3.67 o 
   0  -1   5       25.43       22.15      1.31 o 
   1  -1   5       31.86       33.47      1.61 o 
   2  -1   5       95.55       97.59      2.25 o 
   3  -1   5        4.31        2.84      0.70 o 
   4  -1   5       10.45       10.52      1.56 o 
   5  -1   5       52.10       46.94      1.97 o 
   6  -1   5       81.42       80.40      2.29 o 
   7  -1   5       21.22       21.26      2.61 o 
   8  -1   5        0.71        1.63      0.85 o 
   9  -1   5        1.54        1.62      1.00 o 
  10  -1   5        0.06        1.25      1.27 o 
 -10   0   5        2.41        2.84      1.94 o 
  -8   0   5        2.18        2.35      1.62 o 
  -7   0   5        0.80        0.41      0.87 o 
  -6   0   5        8.37        8.28      1.91 o 
  -5   0   5        2.53        2.38      1.08 o 
  -4   0   5       86.92       88.04      4.98 o 
  -3   0   5      148.13      150.35      5.00 o 
  -2   0   5      320.23      324.50      3.43 o 
  -1   0   5      160.35      155.43      2.25 o 
   0   0   5       50.27       49.27      2.90 o 
   1   0   5       54.83       49.97      1.79 o 
   2   0   5      100.38      105.26      2.88 o 
   3   0   5      139.81      145.40      4.94 o 
   4   0   5      182.29      193.27      4.74 o 
   5   0   5        0.46        0.59      0.31 o 
   6   0   5       31.81       23.04      1.35 o 
   7   0   5        6.18        6.52      1.87 o 
   8   0   5        0.21        0.31      1.22 o 
   9   0   5        5.11        3.50      1.83 o 
  10   0   5        0.38        1.91      1.09 o 
 -10   1   5        0.31        1.05      1.76 o 
  -9   1   5        6.12        3.58      3.61 o 
  -8   1   5        1.37        1.05      0.85 o 
  -7   1   5        0.29        1.31      1.22 o 
  -6   1   5       26.89       23.19      1.69 o 
  -5   1   5       25.86       23.22      2.65 o 
  -4   1   5       51.72       56.71      3.22 o 
  -3   1   5        4.29        6.46      2.68 o 
  -2   1   5      138.96      130.99      1.50 o 
  -1   1   5      668.91      673.62      6.83 o 
   0   1   5      120.40      115.65      1.84 o 
   1   1   5        7.41        5.67      1.21 o 
   2   1   5       96.96       98.90      4.23 o 
   3   1   5      389.69      412.58      6.92 o 
   4   1   5        2.13        2.41      0.80 o 
   5   1   5       29.82       29.98      2.25 o 
   6   1   5      199.53      204.52      5.41 o 
   7   1   5       19.26       17.06      3.49 o 
   8   1   5        9.02        6.85      2.26 o 
   9   1   5        1.31        2.17      1.32 o 
  10   1   5        2.37        3.43      1.73 o 
 -10   2   5        0.36        1.27      2.01 o 
  -9   2   5        1.81        1.77      1.37 o 
  -8   2   5        0.33        0.44      0.60 o 
  -7   2   5       26.58       26.47      2.41 o 
  -6   2   5       54.67       64.18      3.38 o 
  -5   2   5        2.10        1.99      0.82 o 
  -4   2   5       10.75       10.84      3.17 o 
  -3   2   5       14.21       14.94      4.25 o 
  -2   2   5       27.33       29.46      0.96 o 
  -1   2   5      392.18      381.32      8.84 o 
   0   2   5      227.29      246.08      6.40 o 
   1   2   5      303.81      304.00      8.41 o 
   2   2   5       18.61       18.38      1.34 o 
   3   2   5        7.39        6.46      1.52 o 
   4   2   5       22.75       22.58      2.33 o 
   5   2   5       30.14       27.31      1.84 o 
   6   2   5      418.38      455.54      7.00 o 
   7   2   5       74.49       73.60      2.70 o 
   8   2   5       19.54       17.06      2.10 o 
   9   2   5        3.06        2.56      1.76 o 
  10   2   5        9.99        9.65      5.55 o 
  -9   3   5        0.03        0.57      1.29 o 
  -8   3   5        0.04       -0.12      1.47 o 
  -7   3   5       16.15       18.43      2.02 o 
  -6   3   5        0.00       -0.14      0.87 o 
  -5   3   5        3.82        3.39      1.12 o 
  -4   3   5        3.13        3.98      0.39 o 
  -3   3   5       13.22       12.23      0.76 o 
  -2   3   5      155.02      165.48      3.76 o 
  -1   3   5       25.97       29.37      1.45 o 
   0   3   5        2.87        3.63      0.81 o 
   1   3   5       75.58       82.04      2.01 o 
   2   3   5        2.81        2.21      0.75 o 
   3   3   5        0.04        0.55      0.72 o 
   4   3   5       32.39       26.11      1.96 o 
   5   3   5      154.54      145.15      4.96 o 
   6   3   5       54.09       48.57      2.47 o 
   7   3   5       15.64       11.51      3.32 o 
   8   3   5        0.14        0.30      0.67 o 
   9   3   5        0.09        0.66      0.95 o 
  10   3   5        6.59        5.37      3.12 o 
  11   3   5        0.16        1.53      1.23 o 
  -9   4   5        0.01       -0.23      1.38 o 
  -8   4   5        1.38        1.22      2.44 o 
  -7   4   5        2.27        1.88      0.93 o 
  -6   4   5        6.28        5.91      2.98 o 
  -5   4   5        0.54        0.73      0.40 o 
  -4   4   5        0.78        0.79      0.36 o 
  -3   4   5       35.32       32.62      1.85 o 
  -2   4   5       31.13       26.05      1.48 o 
  -1   4   5        0.13        0.35      0.55 o 
   0   4   5       21.71       20.60      0.95 o 
   1   4   5       24.01       26.99      1.40 o 
   2   4   5        5.22        8.04      2.19 o 
   3   4   5       55.05       55.12      2.07 o 
   4   4   5       30.36       31.81      1.50 o 
   5   4   5      133.14      142.83      3.77 o 
   6   4   5        4.22        5.61      1.39 o 
   7   4   5        0.00        0.10      0.95 o 
   8   4   5       40.69       45.86      2.37 o 
   9   4   5        8.61        7.93      1.28 o 
  10   4   5        3.24        3.00      1.64 o 
  11   4   5        4.67        3.26      3.52 o 
  -8   5   5        0.00        0.24      0.60 o 
  -7   5   5        3.96        3.25      1.67 o 
  -6   5   5        0.53        0.87      0.64 o 
  -5   5   5        1.93        1.62      1.19 o 
  -4   5   5        3.77        3.09      1.51 o 
  -3   5   5       39.58       40.81      1.93 o 
  -2   5   5        3.89        4.21      1.16 o 
  -1   5   5        0.23        0.56      0.39 o 
   0   5   5       17.33       17.55      1.93 o 
   1   5   5        0.06       -0.21      0.72 o 
   2   5   5      164.12      172.87      4.06 o 
   3   5   5      175.18      189.33      3.98 o 
   4   5   5      137.16      134.32      3.30 o 
   5   5   5        2.02        4.17      1.11 o 
   6   5   5      209.04      210.52      5.17 o 
   7   5   5       11.61        8.05      2.34 o 
   8   5   5        0.88        0.47      0.53 o 
   9   5   5        1.95        2.61      1.46 o 
  10   5   5        1.22        1.98      1.67 o 
  -7   6   5        0.80        0.32      0.91 o 
  -6   6   5        2.03        2.74      1.92 o 
  -5   6   5        0.58        0.61      0.62 o 
  -4   6   5        0.05        0.39      0.34 o 
  -3   6   5       22.14       23.82      2.11 o 
  -2   6   5        9.52        9.60      3.20 o 
  -1   6   5       54.08       59.34      2.28 o 
   0   6   5        2.15        1.94      1.18 o 
   1   6   5       55.29       57.49      2.34 o 
   2   6   5       98.93      108.86      3.35 o 
   3   6   5        2.44        2.36      0.76 o 
   4   6   5        9.48        9.50      2.40 o 
   5   6   5      132.25      143.98      7.67 o 
   6   6   5        0.75        1.17      0.69 o 
   7   6   5       17.35       16.99      4.08 o 
   8   6   5       12.21        9.91      3.15 o 
   9   6   5        8.66        7.53      2.50 o 
  10   6   5        1.22        1.47      0.97 o 
  -6   7   5        0.00        0.34      0.71 o 
  -5   7   5        2.39        2.92      1.44 o 
  -4   7   5        6.93        5.73      1.83 o 
  -3   7   5       34.70       33.78      1.99 o 
  -2   7   5       33.78       37.65      2.33 o 
  -1   7   5       20.59       21.94      2.09 o 
   0   7   5        2.78        3.00      1.04 o 
   1   7   5       33.34       31.37      1.84 o 
   2   7   5        6.33        6.96      2.48 o 
   3   7   5        0.69        1.42      1.07 o 
   4   7   5        0.03        0.74      0.56 o 
   5   7   5        3.72        3.83      1.18 o 
   6   7   5       77.18       78.13      3.50 o 
   7   7   5        1.26        3.16      1.05 o 
   8   7   5        0.21        1.18      0.92 o 
   9   7   5        3.92        4.95      2.00 o 
  10   7   5        0.60        1.85      0.80 o 
  -5   8   5        0.05       -0.20      1.13 o 
  -4   8   5        1.60        1.26      1.20 o 
  -3   8   5        0.11        0.59      0.42 o 
  -2   8   5       27.51       31.13      1.67 o 
  -1   8   5        2.75        2.95      1.11 o 
   0   8   5        0.01        0.85      0.55 o 
   1   8   5        9.55       11.66      3.20 o 
   2   8   5       14.30       16.06      3.43 o 
   3   8   5        5.74        5.73      1.55 o 
   4   8   5       10.02       10.03      2.96 o 
   5   8   5       48.10       49.42      2.55 o 
   6   8   5       75.35       73.89      3.04 o 
   7   8   5        1.62        1.66      0.65 o 
   8   8   5        0.15        0.38      0.91 o 
   9   8   5        1.61        1.27      1.07 o 
  -4   9   5        0.70        0.99      0.81 o 
  -3   9   5        3.22        2.01      0.65 o 
  -2   9   5        7.37        4.33      2.27 o 
  -1   9   5        1.99        1.83      0.95 o 
   0   9   5        8.22        7.38      2.95 o 
   1   9   5       29.52       30.91      2.17 o 
   2   9   5        7.26        6.04      1.70 o 
   3   9   5        0.01        0.77      0.99 o 
   4   9   5        0.67        0.87      0.88 o 
   5   9   5       41.84       42.88      3.51 o 
   6   9   5        0.58        0.51      0.90 o 
   7   9   5        0.02        0.47      0.65 o 
   8   9   5        0.01        0.48      0.54 o 
   9   9   5        6.07        4.52      3.42 o 
  -3  10   5        2.56        0.79      1.77 o 
  -2  10   5        0.02        0.41      0.59 o 
  -1  10   5        0.45        1.17      0.94 o 
   0  10   5        3.06        3.02      1.06 o 
   1  10   5        3.37        2.21      0.70 o 
   2  10   5       13.32       11.40      2.29 o 
   3  10   5        0.38        0.09      0.87 o 
   4  10   5        0.10        0.82      0.68 o 
   5  10   5        0.91        0.53      0.71 o 
   6  10   5        0.24        1.05      1.01 o 
   7  10   5        0.79        1.13      0.80 o 
   8  10   5        0.92        1.03      0.73 o 
  -1  11   5        0.74        2.08      1.92 o 
   0  11   5        4.24        3.13      2.88 o 
   1  11   5        4.00        2.95      1.74 o 
   2  11   5        2.36        2.05      1.50 o 
   3  11   5        0.97        1.05      0.59 o 
   4  11   5        0.13        0.50      0.71 o 
   5  11   5        0.26       -0.47      1.97 o 
   6  11   5        4.08        3.95      1.94 o 
  -6 -10   6        1.58        2.24      1.59 o 
  -5 -10   6        1.20        0.68      0.78 o 
  -4 -10   6        3.62        3.58      1.44 o 
  -3 -10   6        4.09        3.26      1.68 o 
  -2 -10   6        0.00        0.78      1.30 o 
  -1 -10   6        1.02        2.05      1.25 o 
   0 -10   6        0.00        0.61      0.67 o 
   1 -10   6        0.03        0.59      0.96 o 
  -7  -9   6       12.22        7.90      6.35 o 
  -6  -9   6        0.12        0.47      1.08 o 
  -5  -9   6        1.16        1.00      1.22 o 
  -4  -9   6        0.72        0.69      0.96 o 
  -3  -9   6        0.61        0.99      0.79 o 
  -2  -9   6        1.10        2.77      1.05 o 
  -1  -9   6        3.67        3.77      1.67 o 
   0  -9   6        0.31        0.62      0.78 o 
   1  -9   6        2.15        1.92      1.56 o 
   2  -9   6        1.65        2.55      2.87 o 
   3  -9   6        3.43        2.89      2.74 o 
  -8  -8   6        8.18        5.47      2.50 o 
  -7  -8   6        3.18        2.12      1.22 o 
  -6  -8   6        6.56        4.18      2.40 o 
  -5  -8   6        0.55        0.97      0.99 o 
  -4  -8   6        2.07        1.70      1.28 o 
  -3  -8   6       22.88       23.74      2.80 o 
  -2  -8   6        3.43        3.15      1.65 o 
  -1  -8   6        6.55        5.36      3.59 o 
   0  -8   6        5.49        4.96      3.18 o 
   1  -8   6        0.42        0.68      0.80 o 
   2  -8   6        3.79        3.05      1.70 o 
   3  -8   6        0.39        0.96      1.20 o 
   4  -8   6        0.44        1.31      1.71 o 
  -9  -7   6        0.53        0.76      0.86 o 
  -8  -7   6        5.61        3.81      1.97 o 
  -7  -7   6        0.07        0.74      0.64 o 
  -6  -7   6        2.14        3.08      1.24 o 
  -5  -7   6       19.75       19.11      1.97 o 
  -4  -7   6      116.27      121.75      4.32 o 
  -3  -7   6       23.34       23.14      2.61 o 
  -2  -7   6       13.03       11.86      4.22 o 
  -1  -7   6       10.05        8.61      4.44 o 
   0  -7   6       20.08       18.75      2.35 o 
   1  -7   6        3.10        2.09      1.37 o 
   2  -7   6        2.56        2.14      1.64 o 
   3  -7   6        0.24       -0.03      0.76 o 
   4  -7   6        1.73        1.34      1.66 o 
   5  -7   6        0.21        1.72      1.12 o 
  -9  -6   6        1.19        0.99      1.19 o 
  -8  -6   6        6.55        6.90      1.86 o 
  -7  -6   6        0.52        0.98      0.82 o 
  -6  -6   6       15.80       13.96      4.43 o 
  -5  -6   6       37.42       34.43      1.99 o 
  -4  -6   6        9.65        4.66      1.08 o 
  -3  -6   6        2.31        1.54      0.76 o 
  -2  -6   6       15.90       16.19      1.35 o 
  -1  -6   6       15.90       13.19      1.14 o 
   0  -6   6       59.55       61.52      3.49 o 
   1  -6   6       97.12      107.41      3.95 o 
   2  -6   6       14.73       14.47      1.35 o 
   3  -6   6        0.71        2.02      0.80 o 
   4  -6   6        0.03        0.11      0.75 o 
   5  -6   6        7.57        5.89      5.02 o 
   6  -6   6        0.01       -0.08      2.03 o 
 -10  -5   6        0.84        1.01      0.88 o 
  -9  -5   6        0.01        1.64      1.03 o 
  -8  -5   6        0.06        0.55      0.88 o 
  -7  -5   6        3.51        3.25      1.15 o 
  -6  -5   6        0.04        0.41      0.72 o 
  -5  -5   6       30.19       29.69      1.72 o 
  -4  -5   6        0.85        0.66      0.56 o 
  -3  -5   6       21.14       21.80      2.30 o 
  -2  -5   6       67.84       66.13      2.93 o 
  -1  -5   6       25.16       24.27      1.27 o 
   0  -5   6       15.21       12.24      2.16 o 
   1  -5   6      123.83      128.79      4.61 o 
   2  -5   6      118.55      136.59      3.50 o 
   3  -5   6        9.22       10.02      3.18 o 
   4  -5   6       11.40        9.96      1.47 o 
   5  -5   6        4.69        4.20      2.54 o 
   6  -5   6        0.89        1.20      1.01 o 
   7  -5   6        0.48        0.71      0.97 o 
 -10  -4   6        0.11        0.27      0.91 o 
  -9  -4   6        4.22        2.36      1.40 o 
  -8  -4   6        1.01        1.18      0.83 o 
  -7  -4   6        2.13        2.22      0.93 o 
  -6  -4   6        6.56        7.09      2.23 o 
  -5  -4   6       91.74       99.70      2.44 o 
  -4  -4   6       68.64       67.08      2.70 o 
  -3  -4   6        1.82        1.04      0.47 o 
  -2  -4   6       32.19       37.41      1.65 o 
  -1  -4   6       48.75       49.62      2.23 o 
   0  -4   6        9.22       11.83      3.00 o 
   1  -4   6       43.67       41.40      2.10 o 
   2  -4   6        2.72        2.11      0.70 o 
   3  -4   6        3.98        5.50      1.39 o 
   4  -4   6        5.98        5.03      1.73 o 
   5  -4   6       27.29       23.36      5.79 o 
   6  -4   6        1.32        1.68      1.29 o 
   7  -4   6        0.04        0.13      0.65 o 
   8  -4   6        0.37        0.97      1.13 o 
 -10  -3   6        7.05        4.52      2.68 o 
  -9  -3   6       22.91       25.81      2.29 o 
  -8  -3   6        4.53        4.89      1.99 o 
  -7  -3   6       14.31       13.06      4.57 o 
  -6  -3   6        0.90        0.89      0.53 o 
  -5  -3   6        4.55        4.25      1.30 o 
  -4  -3   6        0.18        0.33      0.34 o 
  -3  -3   6       84.34       82.20      2.39 o 
  -2  -3   6        6.41        5.61      1.87 o 
  -1  -3   6        6.42        5.65      1.33 o 
   0  -3   6       30.44       36.13      1.80 o 
   1  -3   6        0.92        1.20      0.55 o 
   2  -3   6        5.39        5.55      1.53 o 
   3  -3   6      106.76      107.87      2.88 o 
   4  -3   6      417.51      460.45      5.58 o 
   5  -3   6       84.82       82.18      2.18 o 
   6  -3   6        1.59        0.82      0.84 o 
   7  -3   6        2.45        3.64      2.16 o 
   8  -3   6        0.00        0.22      0.96 o 
 -10  -2   6        1.91        2.34      1.94 o 
  -9  -2   6        3.17        2.46      1.17 o 
  -8  -2   6       11.92        9.39      4.13 o 
  -7  -2   6       24.08       29.24      2.86 o 
  -6  -2   6       17.74       14.71      1.64 o 
  -5  -2   6       22.69       22.23      0.78 o 
  -4  -2   6       16.63       17.31      1.01 o 
  -3  -2   6      134.40      136.03      3.22 o 
  -2  -2   6       94.15       96.21      2.76 o 
  -1  -2   6       90.02       91.61      3.10 o 
   0  -2   6        0.00        0.48      0.60 o 
   1  -2   6       29.33       31.19      1.60 o 
   2  -2   6        2.85        3.43      0.95 o 
   3  -2   6        0.30        0.76      0.46 o 
   4  -2   6       17.68       17.78      1.92 o 
   5  -2   6       59.47       57.29      2.12 o 
   6  -2   6       27.31       29.18      4.03 o 
   7  -2   6        1.45        1.98      1.24 o 
   8  -2   6        0.38        1.07      1.11 o 
   9  -2   6        0.10        0.63      1.12 o 
 -10  -1   6        0.20        0.61      1.05 o 
  -9  -1   6        3.73        2.76      1.24 o 
  -8  -1   6        9.65        7.08      3.81 o 
  -7  -1   6       10.86        9.66      2.35 o 
  -6  -1   6        0.57        1.02      0.83 o 
  -5  -1   6        9.76        9.36      4.38 o 
  -4  -1   6        8.31        9.39      0.52 o 
  -3  -1   6       20.56       19.70      0.85 o 
  -2  -1   6       20.77       16.38      0.84 o 
  -1  -1   6       13.02       15.72      1.15 o 
   0  -1   6        5.87        9.02      2.07 o 
   1  -1   6       17.86       17.15      1.50 o 
   2  -1   6      236.28      245.96      7.81 o 
   3  -1   6       33.16       40.35      2.14 o 
   4  -1   6        0.82        1.20      0.72 o 
   5  -1   6       22.42       27.42      1.69 o 
   6  -1   6       10.09       11.62      1.34 o 
   7  -1   6       19.28       18.39      2.65 o 
   8  -1   6        0.23        0.29      1.30 o 
   9  -1   6        1.19        3.54      2.26 o 
 -10   0   6        0.98        1.81      1.71 o 
  -9   0   6        0.83        1.46      0.86 o 
  -8   0   6        2.53        2.22      1.31 o 
  -7   0   6        0.02       -0.04      1.06 o 
  -6   0   6       25.92       26.40      3.07 o 
  -5   0   6        0.01        0.66      0.78 o 
  -4   0   6        7.41        6.89      2.59 o 
  -3   0   6        1.82        1.66      0.40 o 
  -2   0   6        1.68        1.02      0.38 o 
  -1   0   6       88.39       86.83      2.19 o 
   0   0   6        7.04        6.28      1.19 o 
   1   0   6       70.43       77.57      2.32 o 
   2   0   6      334.44      370.35      6.70 o 
   3   0   6      222.04      245.19      9.20 o 
   4   0   6       56.54       54.40      2.07 o 
   5   0   6        8.04       11.43      3.01 o 
   6   0   6       72.65       69.30      2.91 o 
   7   0   6       45.59       46.34      2.81 o 
   8   0   6        3.04        2.69      1.55 o 
   9   0   6        9.48        9.78      6.08 o 
  10   0   6        5.69        5.11      2.33 o 
  -9   1   6        0.60        0.33      0.75 o 
  -8   1   6        1.15        1.22      1.36 o 
  -7   1   6        6.94        7.71      1.68 o 
  -6   1   6       10.80       12.01      2.15 o 
  -5   1   6        0.18        1.09      0.79 o 
  -4   1   6        0.27        1.10      0.68 o 
  -3   1   6        0.12        0.12      0.97 o 
  -2   1   6      417.50      417.88      5.61 o 
  -1   1   6       28.31       27.40      1.01 o 
   0   1   6       63.41       71.37      1.75 o 
   1   1   6      256.82      274.24      5.63 o 
   2   1   6      188.46      197.02      3.98 o 
   3   1   6       20.81       19.35      1.72 o 
   4   1   6        0.38        1.05      0.89 o 
   5   1   6       86.72       84.66      2.88 o 
   6   1   6      150.55      148.31      5.86 o 
   7   1   6        2.29        2.31      1.18 o 
   8   1   6        0.13        1.00      0.84 o 
   9   1   6        0.51        0.63      0.98 o 
  10   1   6        0.01        1.04      0.95 o 
  -9   2   6        0.44        0.39      1.78 o 
  -8   2   6        0.01        0.58      0.59 o 
  -7   2   6        4.73        3.95      1.56 o 
  -6   2   6        2.67        3.13      1.37 o 
  -5   2   6        9.29       11.51      5.05 o 
  -4   2   6        9.96        9.65      3.68 o 
  -3   2   6        2.31        1.85      0.92 o 
  -2   2   6       16.63       13.57      1.53 o 
  -1   2   6      227.27      236.18      5.73 o 
   0   2   6       33.77       35.67      1.84 o 
   1   2   6        3.80        6.15      1.28 o 
   2   2   6      169.45      181.22      5.56 o 
   3   2   6       64.27       67.84      3.22 o 
   4   2   6       15.30       15.92      2.43 o 
   5   2   6       70.92       68.76      2.81 o 
   6   2   6        2.11        1.85      0.95 o 
   7   2   6        3.09        1.36      0.70 o 
   8   2   6       15.06       12.14      1.45 o 
   9   2   6        0.24        0.63      1.00 o 
  10   2   6        0.17        0.99      1.27 o 
  -9   3   6        0.41        1.01      0.96 o 
  -8   3   6        0.03       -0.24      1.68 o 
  -7   3   6        0.19        0.36      0.91 o 
  -6   3   6        1.04        1.20      1.03 o 
  -5   3   6       11.62       12.49      2.49 o 
  -4   3   6       76.56       80.30      5.05 o 
  -3   3   6      101.63       90.48      6.44 o 
  -2   3   6      405.95      423.97     13.54 o 
  -1   3   6        0.00        0.43      0.38 o 
   0   3   6        6.74        8.37      2.19 o 
   1   3   6        3.24        5.75      1.90 o 
   2   3   6       39.41       42.51      2.08 o 
   3   3   6       47.86       41.86      2.35 o 
   4   3   6       42.63       48.16      2.14 o 
   5   3   6        5.46        6.13      1.60 o 
   6   3   6      191.82      216.53      4.92 o 
   7   3   6        0.68        1.44      0.78 o 
   8   3   6        0.07        0.34      0.91 o 
   9   3   6        1.79        2.16      1.64 o 
  10   3   6        4.06        6.69      4.64 o 
  -8   4   6        1.41        1.61      1.61 o 
  -7   4   6        0.03        0.67      1.72 o 
  -6   4   6        1.50        0.98      0.95 o 
  -5   4   6        6.24        5.39      2.64 o 
  -4   4   6       26.80       25.17      2.29 o 
  -3   4   6      207.40      225.87      3.05 o 
  -2   4   6      449.04      495.77     21.80 o 
  -1   4   6        9.65       14.54      1.66 o 
   0   4   6        6.00       10.18      2.41 o 
   1   4   6       20.39       18.44      1.23 o 
   2   4   6       89.56       86.00      2.73 o 
   3   4   6       20.13       21.74      2.58 o 
   4   4   6        0.60        1.31      0.70 o 
   5   4   6       78.97       78.27      5.78 o 
   6   4   6        1.42        2.56      1.22 o 
   7   4   6      162.79      164.91      4.24 o 
   8   4   6        1.71        3.80      1.20 o 
   9   4   6        2.46        1.98      1.15 o 
  10   4   6       18.62       14.61      8.42 o 
  -8   5   6        0.36        0.88      1.92 o 
  -7   5   6        0.11       -0.02      1.20 o 
  -6   5   6        0.02        1.08      0.87 o 
  -5   5   6        0.01        0.59      0.79 o 
  -4   5   6        2.71        2.21      1.19 o 
  -3   5   6      122.16      130.39      7.14 o 
  -2   5   6       17.61       15.88      2.06 o 
  -1   5   6       29.57       31.07      1.62 o 
   0   5   6        3.93        4.39      1.32 o 
   1   5   6        8.14        9.36      1.70 o 
   2   5   6        5.74        5.71      1.59 o 
   3   5   6        6.22        6.18      1.94 o 
   4   5   6        0.57        0.99      0.75 o 
   5   5   6        4.53        5.87      1.72 o 
   6   5   6      378.49      420.13      8.68 o 
   7   5   6       34.68       32.96      3.00 o 
   8   5   6        0.65        0.81      0.59 o 
   9   5   6        1.60        2.08      1.24 o 
  10   5   6        5.04        4.63      3.56 o 
  -7   6   6        2.66        1.06      2.19 o 
  -6   6   6        0.12        0.25      0.70 o 
  -5   6   6        0.14        0.66      0.93 o 
  -4   6   6        0.04        1.11      0.95 o 
  -3   6   6        3.62        2.81      1.24 o 
  -2   6   6       28.73       31.39      2.25 o 
  -1   6   6        2.22        3.31      1.12 o 
   0   6   6        9.46        9.13      1.97 o 
   1   6   6        8.82        9.13      2.26 o 
   2   6   6       23.42       23.57      2.21 o 
   3   6   6        6.14        8.05      2.38 o 
   4   6   6       34.12       33.96      3.32 o 
   5   6   6        0.80        0.75      0.84 o 
   6   6   6       31.93       27.99      2.75 o 
   7   6   6        0.33        1.05      0.56 o 
   8   6   6        5.42        5.74      1.90 o 
   9   6   6        4.32        5.01      2.75 o 
  10   6   6        8.21        6.49      3.00 o 
  -6   7   6        0.02        1.08      1.24 o 
  -5   7   6        0.70        0.22      0.62 o 
  -4   7   6        3.93        2.61      1.34 o 
  -3   7   6        0.43        0.68      0.76 o 
  -2   7   6        9.39        7.58      2.90 o 
  -1   7   6        0.19        0.41      0.63 o 
   0   7   6        4.42        5.21      1.62 o 
   1   7   6        0.72        1.18      1.06 o 
   2   7   6        0.19        0.33      0.71 o 
   3   7   6        2.43        2.91      0.95 o 
   4   7   6       13.24       12.02      2.99 o 
   5   7   6        0.45        0.66      0.53 o 
   6   7   6        0.07        0.82      0.68 o 
   7   7   6        3.42        4.52      1.62 o 
   8   7   6        0.84        1.61      1.13 o 
   9   7   6        1.49        1.53      0.59 o 
  -5   8   6        0.79        0.81      1.05 o 
  -4   8   6        0.72        0.74      0.84 o 
  -3   8   6        5.00        2.48      1.99 o 
  -2   8   6        0.20        0.43      0.61 o 
  -1   8   6        2.65        2.48      1.11 o 
   0   8   6        0.81        2.21      1.46 o 
   1   8   6        2.56        3.21      0.89 o 
   2   8   6        2.29        2.72      1.42 o 
   3   8   6       13.18       10.77      3.74 o 
   4   8   6        1.54        1.67      0.77 o 
   5   8   6        2.99        4.13      1.84 o 
   6   8   6        5.21        4.20      2.33 o 
   7   8   6        0.85        0.95      0.86 o 
   8   8   6        2.01        2.69      0.81 o 
   9   8   6        0.46        0.47      0.36 o 
  -4   9   6        0.04       -0.23      0.67 o 
  -3   9   6        1.20        0.68      0.63 o 
  -2   9   6        1.49        2.59      1.61 o 
  -1   9   6        0.01        0.73      0.56 o 
   0   9   6        5.25        4.03      1.70 o 
   1   9   6        1.03        1.80      0.94 o 
   2   9   6        0.07        0.27      0.77 o 
   3   9   6       12.06       10.13      3.92 o 
   4   9   6        0.14        0.67      0.70 o 
   5   9   6        0.28       -0.01      1.09 o 
   6   9   6        7.21        5.72      2.25 o 
   7   9   6        0.01        0.74      0.80 o 
   8   9   6        1.64        1.81      1.16 o 
  -2  10   6        0.78        1.05      1.81 o 
  -1  10   6        0.08        0.45      0.48 o 
   0  10   6        1.78        1.16      0.71 o 
   1  10   6        5.73        4.35      1.99 o 
   2  10   6       22.25       21.97      2.59 o 
   3  10   6       19.87       20.04      2.83 o 
   4  10   6       12.39        9.52      4.49 o 
   5  10   6       20.17       24.89      2.80 o 
   6  10   6        0.29        0.66      0.69 o 
   7  10   6        0.27        0.26      0.57 o 
   0  11   6        1.40        1.85      1.60 o 
   1  11   6        6.43        4.62      3.34 o 
   2  11   6        9.61        8.91      4.70 o 
   3  11   6        0.40        1.15      0.86 o 
   4  11   6        7.35        6.82      2.89 o 
   5  11   6        2.37        2.97      1.74 o 
  -4 -10   7        0.03        1.20      1.75 o 
  -3 -10   7        0.00        0.89      1.04 o 
  -2 -10   7        1.15        2.10      1.38 o 
  -1 -10   7        8.03        5.46      6.28 o 
  -6  -9   7        0.68        0.88      0.71 o 
  -5  -9   7        0.00        0.62      0.55 o 
  -4  -9   7        0.03        0.13      0.80 o 
  -3  -9   7        1.83        2.08      0.88 o 
  -2  -9   7        1.50        1.36      1.51 o 
  -1  -9   7        0.12       -0.03      1.02 o 
   0  -9   7        2.12        0.86      0.87 o 
   1  -9   7        0.06        0.47      0.54 o 
   2  -9   7        0.97        0.83      1.88 o 
  -7  -8   7        0.48        0.34      0.65 o 
  -6  -8   7        0.01        0.67      0.83 o 
  -5  -8   7        1.29        0.43      0.92 o 
  -4  -8   7        2.75        2.67      1.90 o 
  -3  -8   7        0.16        0.47      0.94 o 
  -2  -8   7        0.10        0.54      1.19 o 
  -1  -8   7        0.17        0.89      0.74 o 
   0  -8   7        2.89        2.30      1.39 o 
   1  -8   7       10.06       13.37      3.02 o 
   2  -8   7        5.11        4.30      3.23 o 
   3  -8   7        0.70        1.85      2.51 o 
  -8  -7   7        0.00        0.16      0.85 o 
  -7  -7   7        1.67        2.06      0.95 o 
  -6  -7   7        2.44        1.42      0.85 o 
  -5  -7   7        8.50        9.03      2.84 o 
  -4  -7   7        3.12        3.48      1.18 o 
  -3  -7   7        2.47        1.28      1.28 o 
  -2  -7   7        4.71        4.67      2.51 o 
  -1  -7   7        4.24        4.81      2.52 o 
   0  -7   7       10.06       10.05      4.90 o 
   1  -7   7       10.51        9.73      5.25 o 
   2  -7   7        1.61        3.09      1.82 o 
   3  -7   7        2.03        3.91      2.79 o 
   4  -7   7        2.49        3.48      1.75 o 
   5  -7   7        4.26        6.44      5.64 o 
  -9  -6   7        1.17        1.29      1.00 o 
  -8  -6   7        0.47        0.43      0.79 o 
  -7  -6   7        3.72        4.06      1.91 o 
  -6  -6   7        9.65        7.15      2.50 o 
  -5  -6   7       17.35       14.99      2.01 o 
  -4  -6   7       35.00       30.12      1.70 o 
  -3  -6   7        4.04        4.01      1.38 o 
  -2  -6   7        0.89        0.83      0.76 o 
  -1  -6   7        1.67        1.94      0.76 o 
   0  -6   7       21.96       19.10      1.98 o 
   1  -6   7        4.29        2.93      1.06 o 
   2  -6   7        0.96        0.81      0.86 o 
   3  -6   7        0.56        0.69      0.71 o 
   4  -6   7        0.00        0.12      1.06 o 
   5  -6   7        0.47        1.62      2.85 o 
   6  -6   7        1.93        3.51      2.01 o 
  -9  -5   7        0.36        1.01      1.02 o 
  -8  -5   7        3.89        3.42      2.34 o 
  -7  -5   7       13.85       11.26      4.82 o 
  -6  -5   7       15.45       14.98      1.60 o 
  -5  -5   7       21.17       25.41      1.47 o 
  -4  -5   7        4.62        4.64      1.42 o 
  -3  -5   7        0.52        0.62      0.53 o 
  -2  -5   7        0.72        1.30      0.59 o 
  -1  -5   7       41.28       38.14      2.65 o 
   0  -5   7       28.54       31.91      2.23 o 
   1  -5   7        7.26        6.15      1.88 o 
   2  -5   7        0.40        1.05      0.57 o 
   3  -5   7        3.19        4.60      1.88 o 
   4  -5   7        0.98        0.79      1.01 o 
   5  -5   7        1.21        1.54      1.58 o 
   6  -5   7        1.92        1.50      1.61 o 
  -9  -4   7        2.03        1.95      1.98 o 
  -8  -4   7        8.77        6.85      2.90 o 
  -7  -4   7       10.20        7.67      1.88 o 
  -6  -4   7       11.64       10.70      3.23 o 
  -5  -4   7        0.23        0.29      0.48 o 
  -4  -4   7        3.06        1.35      0.78 o 
  -3  -4   7        2.39        3.47      1.05 o 
  -2  -4   7       17.67       16.88      1.41 o 
  -1  -4   7       51.88       59.65      2.10 o 
   0  -4   7       85.33       80.26      2.49 o 
   1  -4   7       87.39       87.00      4.38 o 
   2  -4   7       66.47       74.98      2.39 o 
   3  -4   7        5.43        5.19      2.35 o 
   4  -4   7       35.86       39.87      2.63 o 
   5  -4   7        0.05        0.82      0.56 o 
   6  -4   7        6.62        6.34      2.95 o 
   7  -4   7        0.09        0.79      0.63 o 
  -9  -3   7        7.34        6.18      4.11 o 
  -8  -3   7        4.87        4.31      2.50 o 
  -7  -3   7       17.88       18.58      5.76 o 
  -6  -3   7        5.45        5.66      1.87 o 
  -5  -3   7       20.94       17.68      1.38 o 
  -4  -3   7        0.14        0.39      0.60 o 
  -3  -3   7       10.29        9.25      2.32 o 
  -2  -3   7       11.48       10.60      2.98 o 
  -1  -3   7      104.81      116.11      4.78 o 
   0  -3   7       19.15       20.56      2.51 o 
   1  -3   7        9.72       13.00      2.91 o 
   2  -3   7        9.36       11.74      1.73 o 
   3  -3   7       46.78       49.62      2.12 o 
   4  -3   7        9.12        7.46      2.28 o 
   5  -3   7       29.20       27.75      1.64 o 
   6  -3   7        7.00        5.99      3.95 o 
   7  -3   7        0.00        0.46      1.14 o 
   8  -3   7        0.12        0.15      1.04 o 
  -9  -2   7        0.30        0.55      1.07 o 
  -8  -2   7        0.15        0.28      0.91 o 
  -7  -2   7        3.21        4.07      1.81 o 
  -6  -2   7       31.25       29.98      2.32 o 
  -5  -2   7       33.99       33.50      1.43 o 
  -4  -2   7        2.77        2.03      0.60 o 
  -3  -2   7        0.34        0.76      0.36 o 
  -2  -2   7        3.77        5.01      1.12 o 
  -1  -2   7        0.05        0.35      0.52 o 
   0  -2   7        4.91        5.65      1.45 o 
   1  -2   7        0.37        0.33      0.59 o 
   2  -2   7       97.78      109.16      3.06 o 
   3  -2   7        7.08        9.50      1.77 o 
   4  -2   7       24.32       20.26      2.09 o 
   5  -2   7        9.23       10.61      4.01 o 
   6  -2   7        0.02        0.32      0.84 o 
   7  -2   7        3.26        2.72      1.50 o 
   8  -2   7        0.46        1.04      1.18 o 
  -9  -1   7        3.66        3.57      2.21 o 
  -8  -1   7        1.11        1.49      1.18 o 
  -7  -1   7        0.23        0.60      1.29 o 
  -6  -1   7       20.58       20.52      5.84 o 
  -5  -1   7       11.30       12.01      5.17 o 
  -4  -1   7       26.35       27.11      1.11 o 
  -3  -1   7        0.31        0.38      0.21 o 
  -2  -1   7        0.15        0.90      0.44 o 
  -1  -1   7        0.07        0.29      0.66 o 
   0  -1   7       25.80       29.09      2.79 o 
   1  -1   7        7.40        9.53      2.31 o 
   2  -1   7       14.97       17.15      2.26 o 
   3  -1   7       61.52       64.29      2.85 o 
   4  -1   7       27.53       24.96      3.94 o 
   5  -1   7       20.56       19.50      1.73 o 
   6  -1   7       14.10       17.60      1.55 o 
   7  -1   7        4.56        7.09      3.22 o 
   8  -1   7        1.11        1.18      0.97 o 
   9  -1   7        0.00        0.30      1.16 o 
  -9   0   7        0.38        0.68      0.78 o 
  -8   0   7        5.48        5.74      2.13 o 
  -7   0   7        0.07        0.81      1.02 o 
  -6   0   7        0.75        1.03      0.93 o 
  -5   0   7        9.41       11.32      5.07 o 
  -4   0   7       12.80       14.81      4.60 o 
  -3   0   7        0.03        0.39      0.21 o 
  -2   0   7        8.26       10.63      1.85 o 
  -1   0   7       68.51       73.21      2.08 o 
   0   0   7        0.05        0.80      0.67 o 
   1   0   7       59.90       61.60      2.43 o 
   2   0   7        2.15        1.63      0.71 o 
   3   0   7       12.94       11.02      1.66 o 
   4   0   7       68.46       67.79      2.48 o 
   5   0   7       18.63       16.56      1.99 o 
   6   0   7        0.90        1.93      0.82 o 
   7   0   7       19.57       14.79      6.85 o 
   8   0   7        1.43        1.34      0.92 o 
   9   0   7        0.69        2.26      2.02 o 
  -9   1   7        0.16        0.52      0.87 o 
  -8   1   7        0.79        0.65      1.03 o 
  -7   1   7        0.77        1.27      1.26 o 
  -6   1   7        1.77        1.48      1.02 o 
  -5   1   7        0.38        0.19      0.89 o 
  -4   1   7        7.28        4.42      1.33 o 
  -3   1   7        0.02        0.87      1.00 o 
  -2   1   7       54.80       57.97      1.49 o 
  -1   1   7        2.23        3.67      0.80 o 
   0   1   7        9.87       10.09      2.26 o 
   1   1   7        3.66        6.16      1.37 o 
   2   1   7       18.94       19.12      2.58 o 
   3   1   7      155.45      164.67      3.97 o 
   4   1   7        4.64        4.64      1.48 o 
   5   1   7        0.37        0.92      0.78 o 
   6   1   7       34.34       39.45      2.20 o 
   7   1   7        0.73        2.79      0.87 o 
   8   1   7        0.00        1.59      0.77 o 
   9   1   7        1.84        0.19      1.25 o 
  -9   2   7        0.60        1.76      2.04 o 
  -8   2   7        0.18        1.16      0.86 o 
  -7   2   7        1.14        1.19      0.91 o 
  -6   2   7       10.85        8.98      3.87 o 
  -5   2   7        9.12       10.51      2.11 o 
  -4   2   7       27.93       28.04      3.99 o 
  -3   2   7       61.70       67.06      3.57 o 
  -2   2   7        1.76        2.90      0.93 o 
  -1   2   7        5.34        3.48      0.91 o 
   0   2   7        0.02        0.48      0.67 o 
   1   2   7        0.11        0.57      0.52 o 
   2   2   7      111.87      115.70      3.61 o 
   3   2   7       24.04       21.98      2.12 o 
   4   2   7       10.75       13.60      2.99 o 
   5   2   7       36.82       35.63      2.44 o 
   6   2   7      110.15      108.68      3.75 o 
   7   2   7        4.32        4.26      1.22 o 
   8   2   7        1.91        2.77      1.85 o 
   9   2   7        0.55       -0.19      1.15 o 
  10   2   7        2.69        1.17      1.75 o 
  -8   3   7        2.46        2.07      1.69 o 
  -7   3   7       10.38        6.97      4.08 o 
  -6   3   7        0.30        0.90      0.95 o 
  -5   3   7        5.81        7.59      4.03 o 
  -4   3   7       14.75       14.98      4.92 o 
  -3   3   7        3.38        3.20      0.73 o 
  -2   3   7      133.91      127.10      3.93 o 
  -1   3   7        1.49        1.08      0.34 o 
   0   3   7       28.07       28.89      1.63 o 
   1   3   7       11.87       13.74      3.29 o 
   2   3   7        0.00        0.97      0.73 o 
   3   3   7        0.06        0.22      1.03 o 
   4   3   7        9.39       10.28      2.99 o 
   5   3   7      274.18      297.91      5.62 o 
   6   3   7       78.28       76.57      3.60 o 
   7   3   7        0.01        0.84      0.72 o 
   8   3   7        3.40        2.72      1.14 o 
   9   3   7        5.71        6.97      4.26 o 
  10   3   7        7.50        9.46      7.25 o 
  -8   4   7        0.85        0.65      0.81 o 
  -7   4   7        1.42        1.62      1.05 o 
  -6   4   7        0.95        0.58      0.79 o 
  -5   4   7        1.61        1.50      1.34 o 
  -4   4   7        1.47        1.88      0.92 o 
  -3   4   7       64.57       60.62      7.08 o 
  -2   4   7        2.95        4.19      1.28 o 
  -1   4   7       36.61       36.99      1.56 o 
   0   4   7        3.04        4.96      1.57 o 
   1   4   7       10.20       12.38      3.21 o 
   2   4   7        3.54        2.74      0.91 o 
   3   4   7        0.94        1.05      0.96 o 
   4   4   7       25.50       24.96      2.46 o 
   5   4   7      116.66      109.94      4.41 o 
   6   4   7       22.11       20.75      4.12 o 
   7   4   7        6.73        5.62      1.64 o 
   8   4   7        0.07        0.91      1.06 o 
   9   4   7        9.62        7.65      4.93 o 
  10   4   7        0.56        1.05      1.20 o 
  -7   5   7        0.32        1.31      1.39 o 
  -6   5   7        0.85        1.26      0.93 o 
  -5   5   7        0.59        0.37      1.72 o 
  -4   5   7        4.38        3.61      2.16 o 
  -3   5   7       42.10       42.28      7.59 o 
  -2   5   7        8.41        6.55      2.01 o 
  -1   5   7        0.28        0.67      0.46 o 
   0   5   7        0.46        0.79      0.91 o 
   1   5   7        0.08        0.55      0.46 o 
   2   5   7       15.86       12.00      3.15 o 
   3   5   7       44.61       40.47      2.90 o 
   4   5   7       10.78       11.64      3.26 o 
   5   5   7       44.98       50.58      3.21 o 
   6   5   7        2.50        3.58      1.14 o 
   7   5   7       23.23       31.82      3.60 o 
   8   5   7        9.81        9.77      3.33 o 
   9   5   7        0.24        0.56      1.03 o 
  -6   6   7        1.65        1.19      0.60 o 
  -5   6   7        1.06        1.45      1.05 o 
  -4   6   7        7.43        4.29      2.96 o 
  -3   6   7        0.00        1.23      0.90 o 
  -2   6   7       17.85       18.96      1.59 o 
  -1   6   7        3.21        2.46      0.80 o 
   0   6   7        2.48        2.09      0.79 o 
   1   6   7       22.12       21.82      2.18 o 
   2   6   7      132.65      133.66      4.23 o 
   3   6   7        8.32        7.63      2.39 o 
   4   6   7        0.40        1.07      0.87 o 
   5   6   7       22.84       18.50      7.00 o 
   6   6   7       33.73       28.65      4.81 o 
   7   6   7        0.51        1.30      1.37 o 
   8   6   7        0.72        2.50      2.10 o 
   9   6   7        0.40        1.44      0.79 o 
  -5   7   7        1.24        2.07      0.87 o 
  -4   7   7        0.01        0.68      0.81 o 
  -3   7   7        2.70        1.96      1.61 o 
  -2   7   7        5.04        3.16      1.21 o 
  -1   7   7        0.66        0.46      0.61 o 
   0   7   7       16.16       16.23      2.03 o 
   1   7   7       27.18       27.83      2.25 o 
   2   7   7        3.85        3.49      1.04 o 
   3   7   7        6.40        5.60      2.11 o 
   4   7   7        0.16        0.48      0.91 o 
   5   7   7        5.21        4.61      1.63 o 
   6   7   7        0.31        0.46      0.67 o 
   7   7   7        5.55        4.92      2.56 o 
   8   7   7        3.24        2.03      0.86 o 
   9   7   7        4.08        4.51      1.73 o 
  -4   8   7        0.66        0.24      0.73 o 
  -3   8   7        0.09       -0.02      1.43 o 
  -2   8   7        6.77        4.34      2.39 o 
  -1   8   7        0.13        0.70      0.49 o 
   0   8   7        6.22        4.97      1.99 o 
   1   8   7       17.51       17.73      1.80 o 
   2   8   7        0.76        1.16      0.71 o 
   3   8   7        0.05        0.24      0.91 o 
   4   8   7        3.18        2.13      1.28 o 
   5   8   7        0.78        1.51      1.06 o 
   6   8   7        0.69        0.59      0.80 o 
   7   8   7        0.32        0.73      0.62 o 
   8   8   7        1.29        1.60      0.86 o 
  -3   9   7        0.30        1.11      0.96 o 
  -2   9   7        1.28        0.77      0.89 o 
  -1   9   7        0.12        0.41      0.55 o 
   0   9   7        2.64        2.92      1.32 o 
   1   9   7        3.15        3.01      1.54 o 
   2   9   7       12.43        8.81      5.71 o 
   3   9   7        4.00        3.88      1.94 o 
   4   9   7        8.66        6.15      3.33 o 
   5   9   7        9.40        7.04      3.56 o 
   6   9   7        7.60        5.22      3.51 o 
   7   9   7        0.89        1.30      0.82 o 
  -1  10   7        1.52        0.92      0.93 o 
   0  10   7        3.01        2.18      0.85 o 
   1  10   7        2.59        2.13      0.91 o 
   2  10   7        0.39        1.58      1.17 o 
   3  10   7        1.11        0.93      0.84 o 
   4  10   7        1.36        1.28      0.81 o 
   5  10   7        1.98        1.71      1.03 o 
   6  10   7        2.33        2.25      1.13 o 
   3  11   7        0.54        1.17      1.02 o 
  -4  -9   8        1.94        2.24      1.20 o 
  -3  -9   8        0.18        1.01      0.81 o 
  -2  -9   8        0.02        0.88      1.75 o 
  -1  -9   8        1.05        1.23      0.90 o 
   0  -9   8        1.21        1.01      0.89 o 
  -6  -8   8        0.32        0.73      0.96 o 
  -5  -8   8        1.81        1.03      0.98 o 
  -4  -8   8        5.33        4.01      2.38 o 
  -3  -8   8        0.20        0.65      0.87 o 
  -2  -8   8        2.66        3.73      2.11 o 
  -1  -8   8        1.17        1.52      1.06 o 
   0  -8   8        0.06       -0.06      1.10 o 
   1  -8   8        0.05        0.56      0.73 o 
   2  -8   8        2.10        1.73      2.97 o 
  -7  -7   8        0.05        1.07      1.88 o 
  -6  -7   8        0.64        0.33      0.81 o 
  -5  -7   8        0.06        0.24      0.71 o 
  -4  -7   8       11.11        7.90      3.98 o 
  -3  -7   8        0.14        0.21      1.04 o 
  -2  -7   8       13.65       12.25      5.32 o 
  -1  -7   8        1.46        2.35      1.12 o 
   0  -7   8        0.62        0.40      1.14 o 
   1  -7   8        0.03        1.76      1.09 o 
   2  -7   8        1.85        0.92      0.97 o 
   3  -7   8        0.33        1.70      1.56 o 
   4  -7   8        0.76        0.14      1.32 o 
  -8  -6   8        0.39        0.66      0.75 o 
  -7  -6   8        0.66        0.72      0.78 o 
  -6  -6   8        1.47        1.10      0.73 o 
  -5  -6   8       31.53       34.10      2.15 o 
  -4  -6   8       13.74       12.13      3.03 o 
  -3  -6   8       12.03       14.09      1.53 o 
  -2  -6   8       16.82       14.21      1.64 o 
  -1  -6   8        5.86        3.80      1.81 o 
   0  -6   8        0.08        0.35      0.69 o 
   1  -6   8        1.02        1.40      0.78 o 
   2  -6   8        2.10        2.96      1.18 o 
   3  -6   8        0.81        1.41      0.99 o 
   4  -6   8        0.29        1.01      1.96 o 
   5  -6   8        0.11        1.04      1.51 o 
  -8  -5   8        5.38        4.94      3.35 o 
  -7  -5   8        1.25        1.68      1.29 o 
  -6  -5   8        3.19        3.34      1.58 o 
  -5  -5   8       12.29       10.32      1.68 o 
  -4  -5   8        6.25        6.12      4.94 o 
  -3  -5   8        2.80        4.29      1.73 o 
  -2  -5   8        3.49        3.19      1.52 o 
  -1  -5   8       26.06       26.76      2.11 o 
   0  -5   8       30.22       31.21      2.35 o 
   1  -5   8       11.12       12.88      1.83 o 
   2  -5   8        0.06        0.92      0.90 o 
   3  -5   8        4.94        4.61      1.62 o 
   4  -5   8        1.95        3.20      1.59 o 
   5  -5   8        0.04        1.21      0.87 o 
   6  -5   8        0.36        1.07      1.00 o 
  -9  -4   8        0.29        0.79      1.19 o 
  -8  -4   8        0.67        0.90      0.87 o 
  -7  -4   8        3.10        1.77      1.27 o 
  -6  -4   8        1.41        0.04      1.31 o 
  -5  -4   8        2.58        3.09      0.98 o 
  -4  -4   8       16.78       20.51      3.30 o 
  -3  -4   8       16.53       15.54      2.03 o 
  -2  -4   8       14.22       12.09      2.03 o 
  -1  -4   8       29.10       31.72      2.09 o 
   0  -4   8       75.49       75.61      3.51 o 
   1  -4   8      121.74      127.72      3.55 o 
   2  -4   8        4.55        4.25      1.40 o 
   3  -4   8        4.89        5.03      1.68 o 
   4  -4   8       11.88        7.24      3.39 o 
   5  -4   8        3.91        4.11      2.63 o 
   6  -4   8        0.20        0.85      1.09 o 
  -9  -3   8        1.48        1.61      1.26 o 
  -8  -3   8        0.18        1.03      1.40 o 
  -7  -3   8        8.63        7.82      3.44 o 
  -6  -3   8        8.87       10.77      5.00 o 
  -5  -3   8        9.98        9.87      2.66 o 
  -4  -3   8        0.25        0.59      0.74 o 
  -3  -3   8        1.01        1.32      0.66 o 
  -2  -3   8        0.87        2.00      0.84 o 
  -1  -3   8        5.03        6.83      1.74 o 
   0  -3   8       52.37       54.40      2.34 o 
   1  -3   8       38.22       41.13      2.18 o 
   2  -3   8        0.59        1.18      0.65 o 
   3  -3   8        0.30        0.73      0.73 o 
   4  -3   8       17.74       13.58      4.73 o 
   5  -3   8        2.64        4.38      2.61 o 
   6  -3   8        0.71        1.85      2.08 o 
   7  -3   8        0.02        0.94      0.80 o 
  -9  -2   8        1.19        0.79      0.75 o 
  -8  -2   8        0.03        1.02      0.78 o 
  -7  -2   8        0.09        0.67      0.67 o 
  -6  -2   8        0.02        0.45      0.71 o 
  -5  -2   8        0.17        0.46      1.01 o 
  -4  -2   8        3.09        2.17      0.91 o 
  -3  -2   8        0.01        0.60      0.60 o 
  -2  -2   8        8.96        9.69      1.83 o 
  -1  -2   8        9.33        9.39      2.32 o 
   0  -2   8        0.38        1.21      0.85 o 
   1  -2   8        7.37        6.23      1.55 o 
   2  -2   8       86.85       83.72      2.89 o 
   3  -2   8      200.42      212.38      7.24 o 
   4  -2   8       45.29       39.70      2.91 o 
   5  -2   8        0.18        1.15      0.95 o 
   6  -2   8        6.11        3.92      3.07 o 
   7  -2   8        3.60        5.36      2.72 o 
   8  -2   8        0.82        0.97      1.10 o 
  -9  -1   8        4.70        3.30      2.40 o 
  -8  -1   8        5.89        6.36      3.75 o 
  -7  -1   8       12.17       10.19      4.88 o 
  -6  -1   8        6.45        7.08      2.25 o 
  -5  -1   8        0.00        0.57      0.68 o 
  -4  -1   8        4.09        3.49      1.09 o 
  -3  -1   8       42.09       38.94      1.60 o 
  -2  -1   8       81.30       91.25      2.51 o 
  -1  -1   8       25.10       27.05      1.83 o 
   0  -1   8        2.24        2.62      0.85 o 
   1  -1   8        1.39        1.11      0.57 o 
   2  -1   8        2.03        2.24      0.86 o 
   3  -1   8       52.15       50.75      2.18 o 
   4  -1   8       46.99       41.51      2.92 o 
   5  -1   8       55.02       57.65      2.98 o 
   6  -1   8        1.25        1.06      0.87 o 
   7  -1   8        4.32        4.31      2.62 o 
   8  -1   8        1.88        1.72      1.39 o 
  -9   0   8        6.23        4.81      3.44 o 
  -8   0   8        1.30        1.28      0.79 o 
  -7   0   8        1.57        1.73      1.21 o 
  -6   0   8        3.57        1.60      1.06 o 
  -5   0   8        0.96        0.88      1.02 o 
  -4   0   8        9.73       10.70      2.37 o 
  -3   0   8       59.83       58.33      2.41 o 
  -2   0   8        3.95        6.12      1.57 o 
  -1   0   8       21.22       19.80      1.71 o 
   0   0   8       57.81       62.25      2.58 o 
   1   0   8       28.25       29.43      2.63 o 
   2   0   8       11.39       13.74      2.94 o 
   3   0   8        3.83        4.48      1.64 o 
   4   0   8        5.82        6.22      1.42 o 
   5   0   8        6.63        6.41      1.92 o 
   6   0   8       44.26       47.61      2.44 o 
   7   0   8        2.85        1.54      1.18 o 
   8   0   8        5.66        5.30      3.13 o 
  -8   1   8        0.11        0.97      1.04 o 
  -7   1   8        1.46        1.98      1.04 o 
  -6   1   8        1.15        1.74      1.07 o 
  -5   1   8        3.03        3.54      2.27 o 
  -4   1   8        2.48        3.09      1.32 o 
  -3   1   8       17.37       13.72      2.09 o 
  -2   1   8      152.83      139.98      8.81 o 
  -1   1   8        1.26        1.86      0.56 o 
   0   1   8       73.78       77.44      2.82 o 
   1   1   8       50.50       49.54      2.18 o 
   2   1   8      101.08      107.52      3.02 o 
   3   1   8       20.91       22.56      4.74 o 
   4   1   8        1.14        2.29      0.68 o 
   5   1   8       15.12       13.26      4.11 o 
   6   1   8      106.53      114.39      6.07 o 
   7   1   8        1.87        1.84      0.66 o 
   8   1   8       10.02       10.27      5.92 o 
   9   1   8        5.46        5.93      4.70 o 
  -8   2   8        0.58        1.24      1.05 o 
  -7   2   8        0.81        0.76      0.60 o 
  -6   2   8        0.42        0.62      1.13 o 
  -5   2   8        0.18       -0.32      1.21 o 
  -4   2   8        0.09        0.29      0.97 o 
  -3   2   8       88.48       82.95      4.16 o 
  -2   2   8       62.05       59.42      3.22 o 
  -1   2   8      237.14      218.00     15.74 o 
   0   2   8       25.54       29.45      2.26 o 
   1   2   8       44.45       43.82      2.27 o 
   2   2   8        8.11        9.81      2.33 o 
   3   2   8        3.93        3.86      1.11 o 
   4   2   8       20.30       20.78      4.93 o 
   5   2   8       88.31       89.99      3.09 o 
   6   2   8        6.46        5.92      2.09 o 
   7   2   8        5.67        3.74      1.37 o 
   8   2   8        0.22        0.98      0.85 o 
   9   2   8        0.39        1.39      1.59 o 
  -8   3   8        0.02        0.84      1.58 o 
  -7   3   8        1.09        0.92      1.05 o 
  -6   3   8        0.67        1.04      0.88 o 
  -5   3   8        0.11        1.84      1.04 o 
  -4   3   8        3.55        3.32      1.32 o 
  -3   3   8        5.23        7.13      2.55 o 
  -2   3   8       61.26       55.82      2.42 o 
  -1   3   8        3.47        4.80      1.49 o 
   0   3   8       28.80       28.82      4.24 o 
   1   3   8        2.99        1.99      0.89 o 
   2   3   8       14.32       15.30      3.53 o 
   3   3   8       13.50       14.52      3.23 o 
   4   3   8        8.02        9.42      2.03 o 
   5   3   8       20.60       22.50      3.20 o 
   6   3   8        2.04        0.98      0.82 o 
   7   3   8        4.90        4.90      2.01 o 
   8   3   8        0.20        0.90      0.74 o 
   9   3   8        0.09        0.31      1.41 o 
  -7   4   8        0.06        0.59      0.73 o 
  -6   4   8        0.55        0.48      1.03 o 
  -5   4   8        5.61        3.08      1.62 o 
  -4   4   8       13.33       11.34      2.93 o 
  -3   4   8       18.64       14.89      4.55 o 
  -2   4   8       47.35       42.13      2.48 o 
  -1   4   8        8.78        9.46      1.41 o 
   0   4   8        2.67        3.40      1.32 o 
   1   4   8        9.84        9.66      2.69 o 
   2   4   8        2.69        3.02      1.16 o 
   3   4   8       10.46       11.55      2.57 o 
   4   4   8        3.98        4.06      1.11 o 
   5   4   8        9.75       10.77      3.67 o 
   6   4   8       16.05       12.57      4.29 o 
   7   4   8        2.00        2.68      1.14 o 
   8   4   8        0.85        1.43      1.08 o 
   9   4   8        0.13        0.46      1.26 o 
  -6   5   8        0.90        1.01      1.14 o 
  -5   5   8       12.73       13.33      4.16 o 
  -4   5   8       37.62       40.81      5.22 o 
  -3   5   8       63.13       61.01      6.39 o 
  -2   5   8       12.68        9.38      1.20 o 
  -1   5   8        4.18        4.79      1.46 o 
   0   5   8       12.96       11.89      3.12 o 
   1   5   8        9.05        8.47      2.52 o 
   2   5   8        1.67        4.27      1.42 o 
   3   5   8       39.12       35.14      4.41 o 
   4   5   8        9.26        9.01      2.22 o 
   5   5   8        0.69        1.01      0.87 o 
   6   5   8       34.87       33.18      3.96 o 
   7   5   8        0.00        0.67      1.09 o 
   8   5   8        3.24        2.02      1.54 o 
   9   5   8       11.84       13.39      2.81 o 
  -6   6   8        0.15        1.59      1.12 o 
  -5   6   8        5.07        4.86      2.11 o 
  -4   6   8       10.88        9.36      5.44 o 
  -3   6   8       12.63        9.88      6.20 o 
  -2   6   8        0.05        0.33      0.99 o 
  -1   6   8        0.26        0.33      0.77 o 
   0   6   8        2.80        3.87      1.40 o 
   1   6   8        0.96        0.65      0.99 o 
   2   6   8        0.90        0.92      0.77 o 
   3   6   8        1.86        1.89      1.01 o 
   4   6   8       18.85       16.97      5.99 o 
   5   6   8       80.02       90.38      3.75 o 
   6   6   8        4.52        3.70      1.74 o 
   7   6   8        1.47        1.49      1.10 o 
   8   6   8        0.03        0.71      0.89 o 
   9   6   8        7.95        5.63      5.04 o 
  -5   7   8        0.35        0.90      0.76 o 
  -4   7   8        0.11        1.58      1.77 o 
  -3   7   8        0.12        0.56      0.81 o 
  -2   7   8        0.27        1.27      0.73 o 
  -1   7   8        0.47        0.89      0.58 o 
   0   7   8        0.42        0.60      1.17 o 
   1   7   8        6.76        5.69      2.32 o 
   2   7   8        0.51        1.42      0.87 o 
   3   7   8        4.72        4.38      1.57 o 
   4   7   8        7.35        7.86      3.08 o 
   5   7   8        0.51        1.41      0.86 o 
   6   7   8        0.35        0.72      0.98 o 
   7   7   8       11.44       10.39      4.23 o 
   8   7   8        0.80        1.76      1.12 o 
  -3   8   8        0.19        1.19      0.66 o 
  -2   8   8        2.06        3.29      1.46 o 
  -1   8   8        2.78        1.88      1.92 o 
   0   8   8        0.00        0.40      0.67 o 
   1   8   8        0.99        0.97      0.72 o 
   2   8   8        1.77        1.24      0.87 o 
   3   8   8        0.07        1.12      0.69 o 
   4   8   8        1.25        1.24      0.76 o 
   5   8   8        3.96        3.27      1.40 o 
   6   8   8        6.17        5.77      2.56 o 
   7   8   8        0.09        0.52      0.93 o 
  -2   9   8        0.41        0.57      0.49 o 
  -1   9   8        0.00        0.37      0.83 o 
   0   9   8        2.99        2.57      1.60 o 
   1   9   8        1.30        2.20      1.29 o 
   2   9   8        0.38        1.39      0.77 o 
   3   9   8        0.80        1.29      0.60 o 
   4   9   8        6.39        4.47      3.43 o 
   5   9   8        0.51       -0.18      1.73 o 
   6   9   8        4.74        4.21      3.57 o 
   0  10   8        1.14        0.72      0.61 o 
   1  10   8        0.81        0.70      0.88 o 
   2  10   8        1.19        1.21      0.76 o 
   3  10   8        0.88        0.58      0.53 o 
   4  10   8        0.09        0.21      0.82 o 
   5  10   8        7.30        5.25      3.74 o 
  -4  -8   9        0.30        1.36      0.83 o 
  -3  -8   9        0.36        0.57      0.97 o 
  -2  -8   9        2.22        1.30      1.31 o 
  -1  -8   9        4.14        2.80      1.06 o 
   0  -8   9        0.07        0.19      0.88 o 
  -6  -7   9        0.17        1.02      1.97 o 
  -5  -7   9        2.14        2.16      1.23 o 
  -4  -7   9        0.07        0.32      0.73 o 
  -3  -7   9        0.60        0.85      1.05 o 
  -2  -7   9        0.01        0.63      0.57 o 
  -1  -7   9        2.40        1.26      1.10 o 
   0  -7   9        6.63        5.18      4.13 o 
   1  -7   9        3.66        3.99      2.64 o 
   2  -7   9        2.46        2.20      2.63 o 
  -7  -6   9        0.05        0.64      0.52 o 
  -6  -6   9        4.86        5.40      3.40 o 
  -5  -6   9        0.80        0.95      0.86 o 
  -4  -6   9        5.81        3.63      2.04 o 
  -3  -6   9        1.46        0.97      0.88 o 
  -2  -6   9        0.08       -0.07      0.50 o 
  -1  -6   9        3.04        1.20      1.08 o 
   0  -6   9        3.28        2.82      2.49 o 
   1  -6   9        3.90        4.27      2.03 o 
   2  -6   9        4.21        5.71      2.02 o 
   3  -6   9        4.25        4.37      5.17 o 
   4  -6   9        5.43        6.48      5.57 o 
  -7  -5   9        0.58        0.77      0.90 o 
  -6  -5   9        4.74        2.84      2.18 o 
  -5  -5   9       18.31       17.82      3.28 o 
  -4  -5   9        0.08        0.30      0.54 o 
  -3  -5   9        3.04        2.40      1.39 o 
  -2  -5   9        2.05        2.33      1.26 o 
  -1  -5   9        4.50        3.97      1.56 o 
   0  -5   9        5.29        4.44      1.38 o 
   1  -5   9        0.00        1.23      0.77 o 
   2  -5   9        0.17        1.03      0.46 o 
   3  -5   9        1.82        1.56      0.79 o 
   4  -5   9        3.39        4.02      2.48 o 
   5  -5   9        0.79        1.15      0.91 o 
  -8  -4   9        3.83        3.91      1.76 o 
  -7  -4   9        2.90        2.92      0.88 o 
  -6  -4   9       16.43       19.99      2.62 o 
  -5  -4   9        1.34        2.16      1.61 o 
  -4  -4   9        1.22        1.15      0.65 o 
  -3  -4   9        0.65        0.67      0.75 o 
  -2  -4   9        1.70        0.95      0.64 o 
  -1  -4   9        1.26        1.44      0.82 o 
   0  -4   9       11.76       13.12      3.61 o 
   1  -4   9        0.00        0.62      0.59 o 
   2  -4   9        0.17        0.34      0.70 o 
   3  -4   9        0.00        0.74      1.02 o 
   4  -4   9        0.04        0.00      0.56 o 
   5  -4   9        0.03        1.12      0.73 o 
   6  -4   9        0.99        1.13      0.81 o 
  -8  -3   9        3.14        2.00      1.49 o 
  -7  -3   9        5.64        4.35      2.53 o 
  -6  -3   9        7.44        5.52      1.68 o 
  -5  -3   9        2.05        2.22      1.17 o 
  -4  -3   9        2.18        1.21      0.83 o 
  -3  -3   9        6.01        5.60      2.36 o 
  -2  -3   9        0.29        1.11      0.99 o 
  -1  -3   9       66.39       70.58      2.83 o 
   0  -3   9       69.32       65.99      3.28 o 
   1  -3   9        8.34        9.13      2.24 o 
   2  -3   9        2.78        3.35      1.13 o 
   3  -3   9       41.59       45.05      2.38 o 
   4  -3   9        1.84        2.33      0.64 o 
   5  -3   9        5.56        4.11      3.25 o 
   6  -3   9        4.37        3.37      2.22 o 
  -8  -2   9        2.23        2.24      1.88 o 
  -7  -2   9        2.10        0.76      1.60 o 
  -6  -2   9        4.73        3.24      2.11 o 
  -5  -2   9        4.26        4.07      2.42 o 
  -4  -2   9        0.98        0.86      0.90 o 
  -3  -2   9        0.00        0.02      0.56 o 
  -2  -2   9       18.70       18.35      5.14 o 
  -1  -2   9       95.00      109.49      4.90 o 
   0  -2   9        0.01        0.45      0.45 o 
   1  -2   9        0.25        1.09      0.82 o 
   2  -2   9       16.07       20.84      5.72 o 
   3  -2   9        0.97        1.25      0.63 o 
   4  -2   9       20.46       16.54      2.00 o 
   5  -2   9       16.96       17.95      3.12 o 
   6  -2   9        0.21        0.44      0.99 o 
   7  -2   9        3.27        2.41      1.36 o 
  -8  -1   9        0.00        0.11      1.15 o 
  -7  -1   9        0.67        0.74      0.94 o 
  -6  -1   9        9.28       10.17      3.83 o 
  -5  -1   9        0.29        1.32      1.27 o 
  -4  -1   9        0.42        0.82      1.37 o 
  -3  -1   9        2.79        2.76      0.99 o 
  -2  -1   9       19.08       21.33      1.95 o 
  -1  -1   9        5.84        6.47      1.55 o 
   0  -1   9       15.24       16.10      3.22 o 
   1  -1   9        3.64        3.37      1.04 o 
   2  -1   9        0.04        0.28      0.72 o 
   3  -1   9       30.80       31.54      2.29 o 
   4  -1   9        3.21        3.68      1.39 o 
   5  -1   9        3.53        2.48      1.49 o 
   6  -1   9       10.04        9.40      4.98 o 
   7  -1   9        0.17        0.62      0.97 o 
  -8   0   9        0.26        0.56      0.84 o 
  -7   0   9        1.95        0.80      1.35 o 
  -6   0   9        4.64        3.47      2.65 o 
  -5   0   9        0.86        0.28      1.26 o 
  -4   0   9        0.03        1.35      0.95 o 
  -3   0   9        0.18        1.31      0.86 o 
  -2   0   9       42.98       39.74      2.62 o 
  -1   0   9        9.53        9.36      2.55 o 
   0   0   9        9.61       11.58      2.64 o 
   1   0   9        1.22        2.15      0.94 o 
   2   0   9       14.42       14.95      2.19 o 
   3   0   9       24.81       23.52      2.43 o 
   4   0   9        6.17        6.57      1.66 o 
   5   0   9        0.04        0.88      0.74 o 
   6   0   9        1.77        1.15      0.66 o 
   7   0   9        5.63        5.23      2.54 o 
   8   0   9        0.70        1.40      1.43 o 
  -8   1   9        0.06        0.43      0.89 o 
  -7   1   9        0.34       -0.10      1.19 o 
  -6   1   9        3.64        4.15      3.37 o 
  -5   1   9        5.95        3.80      1.50 o 
  -4   1   9        0.03       -0.68      1.39 o 
  -3   1   9        0.73        0.77      0.92 o 
  -2   1   9        8.97        5.92      2.38 o 
  -1   1   9       28.29       27.12      2.68 o 
   0   1   9        1.79        1.84      0.79 o 
   1   1   9        0.69        1.23      0.79 o 
   2   1   9       27.24       26.80      3.18 o 
   3   1   9        8.15        8.56      1.73 o 
   4   1   9       14.05       14.17      3.65 o 
   5   1   9        0.96        1.62      1.10 o 
   6   1   9        4.38        3.94      1.33 o 
   7   1   9        0.27        0.33      0.86 o 
   8   1   9        0.17        0.36      0.90 o 
  -7   2   9        0.00        0.72      0.90 o 
  -6   2   9        0.03        0.82      2.02 o 
  -5   2   9        2.72        2.41      1.01 o 
  -4   2   9        0.09        0.01      0.96 o 
  -3   2   9        0.26        1.67      1.40 o 
  -2   2   9        5.39        4.63      1.69 o 
  -1   2   9        0.42        0.77      0.58 o 
   0   2   9        0.10        0.05      0.73 o 
   1   2   9       19.82       22.80      4.50 o 
   2   2   9       34.44       37.67      2.94 o 
   3   2   9        1.89        1.65      0.86 o 
   4   2   9       29.27       34.72      3.29 o 
   5   2   9        2.82        2.93      1.75 o 
   6   2   9        0.73        0.33      0.74 o 
   7   2   9        0.42        0.98      0.64 o 
   8   2   9        4.39        3.41      2.31 o 
  -7   3   9        0.09       -0.06      1.13 o 
  -6   3   9        1.42        2.08      2.08 o 
  -5   3   9        8.15        6.83      3.34 o 
  -4   3   9        0.87        1.17      1.36 o 
  -3   3   9        2.52        2.35      1.95 o 
  -2   3   9       12.46       10.10      3.25 o 
  -1   3   9        0.05        0.70      0.66 o 
   0   3   9        1.84        2.84      0.75 o 
   1   3   9       31.75       30.69      2.45 o 
   2   3   9       28.93       23.96      2.47 o 
   3   3   9        5.41        4.89      2.03 o 
   4   3   9       37.09       38.99      2.81 o 
   5   3   9        4.46        3.02      1.13 o 
   6   3   9        0.01        0.56      0.87 o 
   7   3   9        1.75        3.51      1.80 o 
   8   3   9        0.30        1.26      1.30 o 
  -6   4   9        1.92        2.28      1.14 o 
  -5   4   9        0.71        1.19      1.50 o 
  -4   4   9        1.12        0.87      1.01 o 
  -3   4   9        2.34        1.51      1.04 o 
  -2   4   9        6.63        6.68      2.25 o 
  -1   4   9       10.09       10.75      2.64 o 
   0   4   9        1.54        2.79      1.26 o 
   1   4   9        0.43        0.94      0.66 o 
   2   4   9        3.38        3.36      0.98 o 
   3   4   9       30.31       30.41      3.07 o 
   4   4   9       45.13       51.22      3.33 o 
   5   4   9        7.32        5.51      3.08 o 
   6   4   9       12.88        9.89      3.80 o 
   7   4   9        5.89        4.65      2.08 o 
   8   4   9        0.78        1.46      1.17 o 
  -5   5   9        3.32        3.63      1.86 o 
  -4   5   9        0.30        1.20      1.25 o 
  -3   5   9        1.95        3.21      1.65 o 
  -2   5   9        0.43        0.28      1.34 o 
  -1   5   9        0.90        1.94      1.00 o 
   0   5   9        1.90        1.59      1.09 o 
   1   5   9        2.49        2.67      1.00 o 
   2   5   9        0.13        1.10      0.76 o 
   3   5   9       40.83       40.98      2.40 o 
   4   5   9        9.97        8.29      2.65 o 
   5   5   9       54.54       58.04      3.00 o 
   6   5   9       29.42       29.73      2.72 o 
   7   5   9        2.46        3.57      1.87 o 
   8   5   9        1.57        1.97      1.89 o 
  -5   6   9        1.71        2.40      1.55 o 
  -4   6   9        1.31        0.83      1.10 o 
  -3   6   9        4.92        4.17      2.35 o 
  -2   6   9        0.05        0.66      0.98 o 
  -1   6   9        3.04        1.80      1.43 o 
   0   6   9        0.88        2.12      0.70 o 
   1   6   9        0.15        0.14      1.06 o 
   2   6   9       31.65       30.22      2.60 o 
   3   6   9        3.52        3.29      1.23 o 
   4   6   9        5.84        5.99      2.89 o 
   5   6   9       15.18       13.29      4.16 o 
   6   6   9       17.79       16.01      7.65 o 
   7   6   9       12.35       10.38      4.39 o 
   8   6   9        2.92        2.80      1.61 o 
  -4   7   9        0.08        0.81      0.69 o 
  -3   7   9        0.00        0.85      0.74 o 
  -2   7   9        1.46        1.40      1.11 o 
  -1   7   9        0.68        0.13      0.90 o 
   0   7   9        0.84        0.80      0.81 o 
   1   7   9       22.09       17.50      2.82 o 
   2   7   9       12.77        8.38      3.79 o 
   3   7   9        1.68        1.00      0.75 o 
   4   7   9        0.08        0.30      0.99 o 
   5   7   9        5.30        4.26      1.99 o 
   6   7   9       10.79        9.41      5.30 o 
   7   7   9        0.27        1.07      1.00 o 
  -2   8   9        1.03        1.04      0.94 o 
  -1   8   9        0.74        0.96      1.01 o 
   0   8   9        2.05        1.94      1.20 o 
   1   8   9        6.32        3.96      2.62 o 
   2   8   9        0.04        0.24      0.86 o 
   3   8   9        0.01        1.02      0.66 o 
   4   8   9        0.14        1.88      1.28 o 
   5   8   9        5.72        4.41      2.68 o 
   6   8   9        6.39        4.93      2.82 o 
   0   9   9        4.57        3.88      1.75 o 
   1   9   9        1.26        1.18      0.58 o 
   2   9   9        0.00        0.85      0.75 o 
   3   9   9        0.02        0.24      0.96 o 
   4   9   9        1.65        3.04      1.48 o 
   5   9   9        1.07        1.28      0.86 o 
  -3  -7  10        0.07        0.82      0.80 o 
  -2  -7  10        0.08        0.19      0.68 o 
  -1  -7  10        0.00        1.42      1.71 o 
   0  -7  10        0.12        0.88      1.04 o 
  -5  -6  10        0.84        1.60      1.47 o 
  -4  -6  10        0.60        1.36      1.33 o 
  -3  -6  10        2.79        2.00      0.91 o 
  -2  -6  10        1.55        1.08      0.99 o 
  -1  -6  10        4.26        4.74      2.36 o 
   0  -6  10        0.00        0.70      0.87 o 
   1  -6  10        1.29        1.94      1.18 o 
   2  -6  10        1.59        1.92      1.06 o 
  -6  -5  10        2.19        1.54      1.19 o 
  -5  -5  10        3.74        3.14      1.84 o 
  -4  -5  10        2.29        2.35      1.16 o 
  -3  -5  10        4.64        2.66      1.53 o 
  -2  -5  10        7.82        4.65      2.08 o 
  -1  -5  10        0.65        1.07      0.51 o 
   0  -5  10        6.25        4.79      2.06 o 
   1  -5  10        0.60        0.92      0.63 o 
   2  -5  10        0.00        1.11      1.57 o 
   3  -5  10        0.92        2.27      1.69 o 
  -6  -4  10        2.88        2.05      2.17 o 
  -5  -4  10        4.88        3.25      4.12 o 
  -4  -4  10        0.84        0.54      0.67 o 
  -3  -4  10        0.16        0.50      0.39 o 
  -2  -4  10        0.00        0.48      0.60 o 
  -1  -4  10       19.97       20.17      2.24 o 
   0  -4  10        4.83        4.67      1.75 o 
   1  -4  10        0.65        1.01      0.78 o 
   2  -4  10        1.94        1.70      1.05 o 
   3  -4  10        0.11        1.32      1.04 o 
   4  -4  10        0.45        0.49      0.74 o 
  -7  -3  10        0.02       -0.62      1.59 o 
  -6  -3  10        1.32        2.03      1.03 o 
  -5  -3  10        5.20        4.13      3.51 o 
  -4  -3  10        5.84        3.73      2.93 o 
  -3  -3  10        1.53        1.17      0.89 o 
  -2  -3  10        8.99        8.90      2.19 o 
  -1  -3  10       74.76       83.62      3.10 o 
   0  -3  10       21.72       17.86      4.32 o 
   1  -3  10        2.62        3.55      1.16 o 
   2  -3  10        2.52        4.37      1.51 o 
   3  -3  10       13.94       11.45      5.50 o 
   4  -3  10        0.50        0.63      0.54 o 
   5  -3  10        0.02        0.27      0.64 o 
  -7  -2  10        1.62        0.93      0.88 o 
  -6  -2  10        0.47        1.46      1.69 o 
  -5  -2  10        0.00        0.64      0.79 o 
  -4  -2  10        1.20        2.10      1.68 o 
  -3  -2  10        0.29        0.02      1.09 o 
  -2  -2  10       26.82       27.24      2.07 o 
  -1  -2  10       53.60       63.80      3.04 o 
   0  -2  10        7.43        7.12      2.44 o 
   1  -2  10        8.25        6.53      2.18 o 
   2  -2  10        0.03        0.59      0.75 o 
   3  -2  10        4.14        2.31      1.22 o 
   4  -2  10        0.00        0.32      0.72 o 
   5  -2  10        2.65        2.43      1.42 o 
   6  -2  10        0.89        0.99      1.03 o 
  -7  -1  10        1.04        2.05      1.42 o 
  -6  -1  10        0.05        1.57      2.01 o 
  -5  -1  10        0.14        0.39      1.46 o 
  -4  -1  10        0.57        2.24      1.71 o 
  -3  -1  10        0.80        0.74      0.84 o 
  -2  -1  10       25.95       23.79      1.68 o 
  -1  -1  10        5.06        5.05      1.34 o 
   0  -1  10        3.85        3.11      1.20 o 
   1  -1  10       11.38       11.09      3.65 o 
   2  -1  10       57.08       60.72      2.65 o 
   3  -1  10       20.94       16.66      2.28 o 
   4  -1  10        0.04        1.02      0.86 o 
   5  -1  10        0.15        0.58      0.75 o 
   6  -1  10        0.10        0.62      0.94 o 
  -7   0  10        0.19        0.91      1.11 o 
  -6   0  10        0.05        0.57      0.86 o 
  -5   0  10        0.33        1.27      1.45 o 
  -4   0  10        5.07        4.61      2.64 o 
  -3   0  10       20.92       16.55      5.52 o 
  -2   0  10        0.96        0.62      0.59 o 
  -1   0  10       16.95       16.65      1.78 o 
   0   0  10        7.28        7.20      2.02 o 
   1   0  10        5.96        7.35      1.75 o 
   2   0  10       41.51       42.56      2.63 o 
   3   0  10       59.23       59.05      2.94 o 
   4   0  10       12.10        9.92      3.74 o 
   5   0  10        1.23        0.93      0.74 o 
   6   0  10        0.08        1.13      1.05 o 
   7   0  10        0.01        0.25      0.89 o 
  -7   1  10        0.00        0.48      0.86 o 
  -6   1  10        0.40        2.33      1.56 o 
  -5   1  10        7.09        7.83      4.56 o 
  -4   1  10        4.24        4.99      2.91 o 
  -3   1  10        9.54        8.69      2.52 o 
  -2   1  10        7.29        4.88      1.85 o 
  -1   1  10        1.31        1.25      0.62 o 
   0   1  10       18.68       18.98      2.57 o 
   1   1  10        0.00        0.33      0.78 o 
   2   1  10        2.24        3.45      1.20 o 
   3   1  10       11.13       10.05      2.71 o 
   4   1  10        0.33        0.09      0.88 o 
   5   1  10        1.71        1.72      0.71 o 
   6   1  10        2.21        2.49      0.91 o 
   7   1  10        0.24        0.39      0.75 o 
  -6   2  10        0.80        0.85      0.85 o 
  -5   2  10        0.40        1.77      0.98 o 
  -4   2  10        0.01        1.13      1.03 o 
  -3   2  10        3.55        3.51      1.85 o 
  -2   2  10       14.58       14.76      2.93 o 
  -1   2  10       20.96       18.38      1.67 o 
   0   2  10       15.22       17.12      1.74 o 
   1   2  10       27.36       28.59      3.72 o 
   2   2  10        1.86        2.26      0.80 o 
   3   2  10        0.30        0.77      0.84 o 
   4   2  10       11.93       10.26      3.77 o 
   5   2  10        9.24       10.12      3.23 o 
   6   2  10        1.80        1.95      0.88 o 
   7   2  10        4.16        4.80      2.21 o 
  -5   3  10        1.94        0.96      0.99 o 
  -4   3  10        7.15        3.73      3.52 o 
  -3   3  10        2.79        2.32      1.38 o 
  -2   3  10       15.99       10.43      5.55 o 
  -1   3  10       19.34       16.56      2.01 o 
   0   3  10        4.73        4.48      1.45 o 
   1   3  10        3.15        3.64      1.35 o 
   2   3  10        0.15        0.87      0.85 o 
   3   3  10       26.18       21.83      4.40 o 
   4   3  10       10.12        7.56      3.57 o 
   5   3  10        4.39        4.87      2.07 o 
   6   3  10        2.85        3.13      1.53 o 
   7   3  10        0.85        1.45      1.13 o 
  -5   4  10        0.00        0.32      0.78 o 
  -4   4  10        1.55        0.81      0.96 o 
  -3   4  10        1.94        2.48      2.04 o 
  -2   4  10        0.00        1.37      0.87 o 
  -1   4  10        0.58        1.24      1.59 o 
   0   4  10        0.14        0.41      0.88 o 
   1   4  10        1.97        1.45      0.81 o 
   2   4  10        9.27        8.47      3.19 o 
   3   4  10       15.14       14.03      4.33 o 
   4   4  10        0.44        1.01      0.67 o 
   5   4  10        5.48        4.12      1.94 o 
   6   4  10        1.66        1.60      1.44 o 
   7   4  10        1.61        2.47      1.44 o 
  -4   5  10        7.71        5.62      3.62 o 
  -3   5  10        1.00        1.76      1.51 o 
  -2   5  10        0.12        1.09      0.94 o 
  -1   5  10        0.29        1.15      1.03 o 
   0   5  10        3.44        4.10      1.98 o 
   1   5  10        2.66        2.83      1.20 o 
   2   5  10        0.24        0.68      0.68 o 
   3   5  10        1.42        1.59      1.26 o 
   4   5  10        1.26        0.58      0.62 o 
   5   5  10        0.03        0.51      0.80 o 
   6   5  10        0.00        1.05      0.81 o 
   7   5  10        0.49        0.82      0.98 o 
  -3   6  10        0.08        0.92      1.02 o 
  -2   6  10        1.59        1.95      1.45 o 
  -1   6  10        2.09        2.37      1.49 o 
   0   6  10        0.12        0.66      1.29 o 
   1   6  10        2.33        1.96      1.33 o 
   2   6  10        5.31        5.01      2.17 o 
   3   6  10        2.23        0.90      0.77 o 
   4   6  10        1.26        0.81      0.70 o 
   5   6  10       10.15        7.21      3.51 o 
   6   6  10        0.43        1.49      1.05 o 
  -2   7  10        2.67        2.15      1.78 o 
  -1   7  10        0.11        1.00      1.28 o 
   0   7  10        0.43        1.73      1.32 o 
   1   7  10        0.41        0.84      0.66 o 
   2   7  10        0.90        1.40      0.73 o 
   3   7  10        2.26        1.73      1.20 o 
   4   7  10       11.02        6.06      3.54 o 
   5   7  10        1.00        1.45      1.10 o 
   6   7  10        2.43        3.55      2.01 o 
   0   8  10        0.31        1.27      1.90 o 
   1   8  10        0.41        1.78      1.01 o 
   2   8  10        0.13        0.47      0.90 o 
   3   8  10        0.05        0.64      0.74 o 
   4   8  10        1.46        1.75      0.92 o 
  -4  -5  11        0.83        1.24      0.65 o 
  -3  -5  11        0.73        0.38      0.43 o 
  -2  -5  11        4.06        2.62      1.62 o 
  -1  -5  11        1.05        1.41      1.04 o 
   0  -5  11        3.45        2.98      2.35 o 
   1  -5  11        0.83        1.27      0.84 o 
  -5  -4  11        0.16        1.19      0.57 o 
  -4  -4  11        2.08        1.88      1.74 o 
  -3  -4  11        3.79        2.89      2.65 o 
  -2  -4  11        1.98        1.81      0.93 o 
  -1  -4  11        0.42        1.43      1.23 o 
   0  -4  11        1.38        1.56      0.92 o 
   1  -4  11        0.08        0.92      0.66 o 
   2  -4  11        1.38        1.73      0.70 o 
   3  -4  11        4.65        3.20      1.89 o 
  -5  -3  11        0.31        0.77      0.95 o 
  -4  -3  11        0.15        0.66      0.67 o 
  -3  -3  11        0.95        0.82      0.68 o 
  -2  -3  11        1.21        1.26      0.96 o 
  -1  -3  11        3.47        4.35      1.80 o 
   0  -3  11        7.12        6.82      1.75 o 
   1  -3  11        0.06        0.58      0.67 o 
   2  -3  11        0.80        0.93      0.88 o 
   3  -3  11        0.07        0.90      0.78 o 
   4  -3  11        0.08        0.97      0.83 o 
  -6  -2  11        0.00       -0.27      2.21 o 
  -5  -2  11        1.09        0.52      0.78 o 
  -4  -2  11        0.42        0.36      0.62 o 
  -3  -2  11        0.74        0.40      0.97 o 
  -2  -2  11        4.51        4.18      1.67 o 
  -1  -2  11       41.49       35.63      2.59 o 
   0  -2  11        0.46        0.83      0.85 o 
   1  -2  11        5.41        5.50      2.26 o 
   2  -2  11       15.89       14.21      5.05 o 
   3  -2  11        0.99        1.25      0.80 o 
   4  -2  11        4.59        3.19      2.20 o 
  -6  -1  11        0.53        2.25      2.32 o 
  -5  -1  11        0.76        1.10      1.78 o 
  -4  -1  11        0.04        1.09      1.18 o 
  -3  -1  11        6.23        7.28      2.96 o 
  -2  -1  11       21.45       23.86      3.98 o 
  -1  -1  11        7.93        6.36      2.31 o 
   0  -1  11        2.10        1.91      1.04 o 
   1  -1  11        1.88        2.33      0.96 o 
   2  -1  11        0.75        2.11      0.82 o 
   3  -1  11       15.03       11.81      5.42 o 
   4  -1  11        3.51        2.47      0.93 o 
   5  -1  11        0.09        1.10      0.82 o 
  -6   0  11        0.01        0.71      0.88 o 
  -5   0  11        0.39        0.78      0.88 o 
  -4   0  11        1.51        1.61      0.85 o 
  -3   0  11        2.41        4.40      1.81 o 
  -2   0  11        4.23        4.08      1.71 o 
  -1   0  11        0.59        0.56      0.58 o 
   0   0  11        0.70        1.38      0.83 o 
   1   0  11        0.17        0.93      1.00 o 
   2   0  11       10.39       10.22      3.90 o 
   3   0  11        6.92        5.84      1.73 o 
   4   0  11        0.75        0.62      0.62 o 
   5   0  11        0.00        0.66      0.91 o 
  -5   1  11        0.27        0.62      0.93 o 
  -4   1  11        3.51        2.24      1.58 o 
  -3   1  11        0.69        1.35      1.73 o 
  -2   1  11        0.24        0.48      0.78 o 
  -1   1  11        4.04        3.80      1.54 o 
   0   1  11        0.62        1.16      0.73 o 
   1   1  11        2.20        2.37      1.25 o 
   2   1  11       23.32       25.83      3.34 o 
   3   1  11        0.95        7.67      4.51 o 
   4   1  11        0.02        1.46      0.72 o 
   5   1  11        1.38        2.62      1.14 o 
   6   1  11        0.12        0.39      0.50 o 
  -5   2  11        1.14        0.27      0.57 o 
  -4   2  11        1.22        0.81      0.75 o 
  -3   2  11        7.39        4.36      3.68 o 
  -2   2  11        0.17        0.39      0.86 o 
  -1   2  11        0.46        1.58      1.79 o 
   0   2  11        0.00        0.34      0.68 o 
   1   2  11        9.10        9.45      2.71 o 
   2   2  11        7.27        6.95      1.85 o 
   3   2  11        0.01        0.06      0.88 o 
   4   2  11        5.66        5.12      1.58 o 
   5   2  11        1.93        2.56      1.39 o 
   6   2  11        1.81        1.42      0.99 o 
  -4   3  11        2.33        1.80      1.71 o 
  -3   3  11        0.07        2.07      1.81 o 
  -2   3  11        0.48        0.94      1.60 o 
  -1   3  11        9.67        8.41      4.88 o 
   0   3  11        7.57        5.93      2.60 o 
   1   3  11        0.61        0.58      0.60 o 
   2   3  11        0.07       -0.16      0.92 o 
   3   3  11        6.90        6.90      3.53 o 
   4   3  11        7.91        6.76      1.73 o 
   5   3  11        0.68        1.07      1.00 o 
   6   3  11        0.08        0.73      0.70 o 
  -4   4  11        0.31        1.53      2.46 o 
  -3   4  11        0.74        1.30      1.01 o 
  -2   4  11        2.77        2.65      1.65 o 
  -1   4  11        8.63        9.42      2.68 o 
   0   4  11        3.53        3.40      1.70 o 
   1   4  11        2.13        2.46      1.51 o 
   2   4  11        0.04        0.71      0.82 o 
   3   4  11        8.47        5.34      2.89 o 
   4   4  11        1.68        1.12      0.88 o 
   5   4  11        1.11        0.88      0.80 o 
   6   4  11        3.14        3.20      1.73 o 
  -3   5  11        0.13        0.36      1.01 o 
  -2   5  11        2.16        2.72      1.74 o 
  -1   5  11        0.34        0.69      0.91 o 
   0   5  11        2.29        3.28      2.02 o 
   1   5  11        0.40        0.58      0.43 o 
   2   5  11        0.30        0.77      0.45 o 
   3   5  11        7.94        5.12      3.11 o 
   4   5  11        2.28        2.06      1.41 o 
   5   5  11        4.71        3.36      1.61 o 
  -2   6  11        0.12        0.90      1.04 o 
  -1   6  11        3.11        4.10      2.83 o 
   0   6  11        0.02        1.53      1.48 o 
   1   6  11        0.52        1.53      1.53 o 
   2   6  11        4.91        3.45      1.69 o 
   3   6  11       13.58       10.40      4.85 o 
   4   6  11       23.26       23.33      2.66 o 
   5   6  11       10.92        8.35      2.40 o 
   0   7  11        0.00        0.60      1.37 o 
   1   7  11        1.65        1.53      1.42 o 
   2   7  11        3.03        2.52      1.84 o 
   3   7  11        9.76        7.34      3.80 o 
  -1  -4  12        2.48        1.26      1.74 o 
  -3  -3  12        0.07        0.87      0.69 o 
  -2  -3  12        0.93        1.05      0.97 o 
  -1  -3  12        3.95        3.11      1.94 o 
   0  -3  12        0.15        0.82      0.64 o 
   1  -3  12        0.73        0.56      0.41 o 
  -4  -2  12        1.67        1.47      1.23 o 
  -3  -2  12        3.33        3.13      2.50 o 
  -2  -2  12        9.64        6.14      3.71 o 
  -1  -2  12       10.82        7.17      4.04 o 
   0  -2  12        0.23        0.40      0.85 o 
   1  -2  12        1.12        1.41      0.82 o 
   2  -2  12        4.94        3.66      1.96 o 
  -4  -1  12        2.50        2.00      1.37 o 
  -3  -1  12        4.04        4.51      2.28 o 
  -2  -1  12       18.40       13.62      8.25 o 
  -1  -1  12       10.62       10.50      4.73 o 
   0  -1  12        1.21        1.42      0.58 o 
   1  -1  12        0.05        0.35      0.74 o 
   2  -1  12        0.53        0.89      0.77 o 
   3  -1  12        0.00        0.44      0.57 o 
  -4   0  12        1.41        0.67      1.23 o 
  -3   0  12        0.41        1.44      0.87 o 
  -2   0  12        2.17        2.60      1.58 o 
  -1   0  12        0.00        1.22      1.25 o 
   0   0  12        2.76        4.33      2.31 o 
   1   0  12       10.89        7.90      4.25 o 
   2   0  12        2.86        2.23      1.53 o 
   3   0  12        0.87        1.28      0.97 o 
   4   0  12        0.03        0.15      0.62 o 
  -4   1  12        1.55        0.25      1.49 o 
  -3   1  12        0.88        1.07      1.47 o 
  -2   1  12        0.81        0.74      0.81 o 
  -1   1  12        0.34       -0.30      1.38 o 
   0   1  12        6.69        8.09      3.64 o 
   1   1  12       15.05       13.70      4.00 o 
   2   1  12       14.81       10.56      4.43 o 
   3   1  12        7.29        3.31      2.49 o 
   4   1  12        0.00        0.50      1.36 o 
  -3   2  12        0.28        1.30      1.46 o 
  -2   2  12        0.13        1.09      1.13 o 
  -1   2  12        0.03        0.71      1.49 o 
   0   2  12        0.01        0.36      1.49 o 
   1   2  12        0.05        0.98      0.73 o 
   2   2  12        4.00        3.17      1.75 o 
   3   2  12        1.06        1.46      0.80 o 
   4   2  12        0.35        0.76      0.74 o 
  -3   3  12        0.05        0.09      1.18 o 
  -2   3  12        0.06        1.40      1.14 o 
  -1   3  12        1.36        1.75      1.68 o 
   0   3  12       10.52        9.52      4.42 o 
   1   3  12        2.38        2.14      1.59 o 
   2   3  12        0.49        0.71      0.59 o 
   3   3  12        0.67        1.22      0.86 o 
   4   3  12        3.03        2.26      0.85 o 
  -2   4  12        0.36        1.26      1.03 o 
  -1   4  12        1.79        2.93      2.34 o 
   0   4  12        2.84        3.76      1.87 o 
   1   4  12        0.06        0.48      1.20 o 
   2   4  12        0.86        0.53      0.90 o 
   3   4  12        4.05        2.87      1.28 o 
   4   4  12        7.51        7.79      4.81 o 
   0   5  12        0.03        1.04      1.08 o 
   1   5  12        0.50        0.96      0.83 o 
   2   5  12        1.74        1.21      1.16 o 
   3   5  12        4.58        4.56      2.79 o 
                                                 
